# Supplementary material for: 2-(3-Amino­pyridinium-1-yl)-3-carb­oxy­propano­ate monohydrate
Source: Acta Crystallogr Sect E Struct Rep Online. 2012 Feb 24;68(Pt 3):o853. doi: 10.1107/S1600536812006897 (PMC3297908; doi:10.1107/S1600536812006897)
Supplement: Supplementary file 1 [file e-68-0o853-sup1.cif]

##############################################################################
#                                                                            #
# This CIF contains the data in a paper accepted for publication in          #
# Acta Crystallographica Section E. It conforms to the requirements of       #
# Notes for Authors for Acta Crystallographica Section E, and has been       #
# peer reviewed under the auspices of the IUCr Commission on Journals.       #
#                                                                            #
# Full details of the Crystallographic Information File format               #
# are given in the paper "The Crystallographic Information File (CIF):       #
# a New Standard Archive File for Crystallography" by S. R. Hall, F. H.      #
# Allen and I. D. Brown [Acta Cryst. (1991), A47, 655-685].                  #
#                                                                            #
# The current version of the core CIF dictionary is obtainable from          #
# ftp://ftp.iucr.org/pub/cif_core.dic.                                       #
#                                                                            #
# Software is freely available for graphical display of the structure(s)     #
# in this CIF. For information consult the CIF software page                 #
# http://www.iucr.org/resources/cif/software.                                #
#                                                                            #
# This file may be used for bona fide research purposes within the           #
# scientific community so long as proper attribution is given to the journal # 
# article from which it was obtained.                                        #
#                                                                            #
##############################################################################
data_I
_audit_creation_method     SHELXL-97
_chemical_name_systematic
;
2-(3-Aminopyridinium-1-yl)-3-carboxypropanoate monohydrate
;
_chemical_name_common     ?
_chemical_formula_moiety     'C9 H10 N2 O4, H2 O'
_chemical_formula_sum     'C9 H12 N2 O5'
_chemical_formula_iupac     'C9 H10 N2 O4, H2 O'
_chemical_formula_weight     228.21
_chemical_melting_point     ?
_symmetry_cell_setting     orthorhombic
_symmetry_space_group_name_H-M     'P n a 21'
_symmetry_space_group_name_Hall     'P 2c -2n'
loop_
    _symmetry_equiv_pos_as_xyz
    'x, y, z'
    '-x, -y, z+1/2'
    'x+1/2, -y+1/2, z'
    '-x+1/2, y+1/2, z+1/2'
_cell_length_a     7.4939(8)
_cell_length_b     19.446(2)
_cell_length_c     7.0227(7)
_cell_angle_alpha     90.00
_cell_angle_beta     90.00
_cell_angle_gamma     90.00
_cell_volume     1023.39(19)
_cell_formula_units_Z     4
_cell_measurement_reflns_used     5172
_cell_measurement_theta_min     2.91
_cell_measurement_theta_max     25.30
_cell_measurement_temperature     298(2)
_exptl_crystal_description     Prism
_exptl_crystal_colour     Orange
_exptl_crystal_size_max     0.30
_exptl_crystal_size_mid     0.12
_exptl_crystal_size_min     0.10
_exptl_crystal_density_diffrn     1.481
_exptl_crystal_density_meas     .
_exptl_crystal_density_method     'not measured'
_exptl_crystal_F_000     480
_exptl_absorpt_coefficient_mu     0.122
_exptl_absorpt_correction_type     none
_exptl_absorpt_process_details     ?
_exptl_absorpt_correction_T_min     ?
_exptl_absorpt_correction_T_max     ?
_exptl_special_details     ?
_diffrn_ambient_temperature     298(2)
_diffrn_radiation_type     MoK\a
_diffrn_radiation_wavelength     0.71073
_diffrn_radiation_source     'fine-focus sealed tube'
_diffrn_radiation_monochromator     graphite
_diffrn_measurement_device_type     'Bruker SMART APEX CCD area-detector'
_diffrn_measurement_method     'omega scans'
_diffrn_detector_area_resol_mean     0.83
_diffrn_reflns_number     10663
_diffrn_reflns_av_R_equivalents     0.0370
_diffrn_reflns_av_sigmaI/netI     0.0294
_diffrn_reflns_theta_min     2.09
_diffrn_reflns_theta_max     25.31
_diffrn_reflns_theta_full     25.31
_diffrn_measured_fraction_theta_max     1.000
_diffrn_measured_fraction_theta_full     1.000
_diffrn_reflns_limit_h_min     -9
_diffrn_reflns_limit_h_max     9
_diffrn_reflns_limit_k_min     -23
_diffrn_reflns_limit_k_max     23
_diffrn_reflns_limit_l_min     -8
_diffrn_reflns_limit_l_max     8
_refine_special_details
;
Refinement of <i>F</i>^2^ against ALL reflections. The weighted <i>R</i>-factor
<i>wR</i> and goodness of fit <i>S</i> are based on <i>F</i>^2^, conventional
<i>R</i>-factors <i>R</i> are based on <i>F</i>, with <i>F</i> set to zero for
negative <i>F</i>^2^. The threshold expression of <i>F</i>^2^ >
\s(<i>F</i>^2^) is used only for calculating <i>R</i>-factors(gt) <i>etc</i>.
and is not relevant to the choice of reflections for refinement.
<i>R</i>-factors based on <i>F</i>^2^ are statistically about twice as large
as those based on <i>F</i>, and <i>R</i>- factors based on ALL data will be
even larger.
;
_reflns_number_total     1868
_reflns_number_gt     1642
_reflns_threshold_expression     I>2sigma(I)
_refine_ls_structure_factor_coef     Fsqd
_refine_ls_matrix_type     full
_refine_ls_R_factor_all     0.0330
_refine_ls_R_factor_gt     0.0281
_refine_ls_wR_factor_gt     0.0562
_refine_ls_wR_factor_ref     0.0575
_refine_ls_goodness_of_fit_ref     0.956
_refine_ls_restrained_S_all     0.956
_refine_ls_number_reflns     1868
_refine_ls_number_parameters     160
_refine_ls_number_restraints     6
_refine_ls_hydrogen_treatment     mixed
_refine_ls_weighting_scheme     calc
_refine_ls_weighting_details
                 'calc w=1/[\s^2^(Fo^2^)+(0.0280P)^2^] where P=(Fo^2^+2Fc^2^)/3'
_atom_sites_solution_hydrogens     geom
_atom_sites_solution_primary     direct
_atom_sites_solution_secondary     difmap
_refine_ls_shift/su_max     0.000
_refine_ls_shift/su_mean     0.000
_refine_diff_density_max     0.112
_refine_diff_density_min     -0.116
_refine_ls_extinction_method     none
_refine_ls_extinction_coef     ?
loop_
    _atom_type_symbol
    _atom_type_description
    _atom_type_scat_dispersion_real
    _atom_type_scat_dispersion_imag
    _atom_type_scat_source
    'C' 'C' 0.0033 0.0016
                         'International Tables Vol C Tables 4.2.6.8 and 6.1.1.4'
    'H' 'H' 0.0000 0.0000
                         'International Tables Vol C Tables 4.2.6.8 and 6.1.1.4'
    'N' 'N' 0.0061 0.0033
                         'International Tables Vol C Tables 4.2.6.8 and 6.1.1.4'
    'O' 'O' 0.0106 0.0060
                         'International Tables Vol C Tables 4.2.6.8 and 6.1.1.4'
_computing_data_collection     'SMART (Bruker, 2007)'
_computing_cell_refinement     'SAINT (Bruker, 2007)'
_computing_data_reduction     'SAINT (Bruker, 2007)'
_computing_structure_solution     'SHELXS97 (Sheldrick, 2008)'
_computing_structure_refinement     'SHELXL97 (Sheldrick, 2008)'
_computing_molecular_graphics
;
ORTEP-3 (Farrugia, 1997) and SHELXL97 (Sheldrick, 2008)
;
_computing_publication_material     'SHELXL97 (Sheldrick, 2008)'
loop_
    _atom_site_type_symbol
    _atom_site_label
    _atom_site_fract_x
    _atom_site_fract_y
    _atom_site_fract_z
    _atom_site_U_iso_or_equiv
    _atom_site_adp_type
    _atom_site_calc_flag
    _atom_site_refinement_flags
    _atom_site_occupancy
    _atom_site_symmetry_multiplicity
    _atom_site_disorder_assembly
    _atom_site_disorder_group
    O O1 1.04824(15) 0.51597(6) 0.4732(2) 0.0417(3) Uani d . 1 1 . .
    O O2 1.13193(13) 0.41287(5) 0.36700(19) 0.0395(3) Uani d . 1 1 . .
    O O3 0.44407(15) 0.45071(7) 0.4070(2) 0.0565(4) Uani d D 1 1 . .
    H H3 0.3347(15) 0.4376(9) 0.389(3) 0.068 Uiso d D 1 1 . .
    O O4 0.45279(16) 0.39455(7) 0.67937(19) 0.0528(4) Uani d . 1 1 . .
    O O5 0.59669(18) 0.13525(7) 0.8132(2) 0.0557(4) Uani d D 1 1 . .
    H H5A 0.6976(17) 0.1248(11) 0.767(3) 0.067 Uiso d D 1 1 . .
    H H5B 0.559(3) 0.0989(7) 0.870(3) 0.067 Uiso d D 1 1 . .
    N N1 0.79643(15) 0.36728(7) 0.3184(2) 0.0291(3) Uani d . 1 1 . .
    N N2 0.6301(2) 0.28176(8) -0.1026(2) 0.0554(4) Uani d D 1 1 . .
    H H2A 0.605(2) 0.2377(6) -0.137(3) 0.066 Uiso d D 1 1 . .
    H H2B 0.581(2) 0.3184(8) -0.163(3) 0.066 Uiso d D 1 1 . .
    C C1 1.0183(2) 0.45789(8) 0.4126(2) 0.0307(4) Uani d . 1 1 . .
    C C2 0.81973(19) 0.43883(7) 0.3871(2) 0.0299(4) Uani d . 1 1 . .
    H H2 0.7699 0.4696 0.2902 0.036 Uiso calc R 1 1 . .
    C C3 0.7156(2) 0.45043(9) 0.5703(3) 0.0363(4) Uani d . 1 1 . .
    H H3A 0.7718 0.4246 0.6721 0.044 Uiso calc R 1 1 . .
    H H3B 0.7217 0.4988 0.6036 0.044 Uiso calc R 1 1 . .
    C C4 0.5235(2) 0.42955(8) 0.5568(3) 0.0341(4) Uani d . 1 1 . .
    C C5 0.7281(2) 0.35719(8) 0.1437(2) 0.0325(4) Uani d . 1 1 . .
    H H5 0.6999 0.3950 0.0682 0.039 Uiso calc R 1 1 . .
    C C6 0.6988(2) 0.29126(9) 0.0739(3) 0.0359(4) Uani d . 1 1 . .
    C C7 0.7427(2) 0.23635(9) 0.1932(3) 0.0411(5) Uani d . 1 1 . .
    H H7 0.7242 0.1914 0.1522 0.049 Uiso calc R 1 1 . .
    C C8 0.8125(2) 0.24828(8) 0.3696(3) 0.0412(4) Uani d . 1 1 . .
    H H8 0.8415 0.2114 0.4481 0.049 Uiso calc R 1 1 . .
    C C9 0.8403(2) 0.31445(8) 0.4320(3) 0.0376(4) Uani d . 1 1 . .
    H H9 0.8891 0.3225 0.5517 0.045 Uiso calc R 1 1 . .
loop_
    _atom_site_aniso_label
    _atom_site_aniso_U_11
    _atom_site_aniso_U_22
    _atom_site_aniso_U_33
    _atom_site_aniso_U_12
    _atom_site_aniso_U_13
    _atom_site_aniso_U_23
    O1 0.0332(7) 0.0403(7) 0.0515(8) -0.0082(5) -0.0007(6) -0.0106(6)
    O2 0.0239(6) 0.0369(6) 0.0577(8) 0.0034(5) 0.0002(6) -0.0013(6)
    O3 0.0244(7) 0.0849(10) 0.0600(9) -0.0104(6) -0.0076(8) 0.0293(8)
    O4 0.0381(8) 0.0673(9) 0.0530(9) -0.0094(6) -0.0001(7) 0.0195(8)
    O5 0.0528(8) 0.0420(7) 0.0724(11) 0.0014(7) 0.0116(8) -0.0036(8)
    N1 0.0218(6) 0.0325(7) 0.0330(8) -0.0018(6) 0.0001(6) -0.0012(6)
    N2 0.0796(12) 0.0400(9) 0.0466(11) -0.0056(9) -0.0157(10) -0.0030(9)
    C1 0.0278(9) 0.0351(9) 0.0293(9) -0.0034(7) -0.0018(8) 0.0034(8)
    C2 0.0243(8) 0.0306(8) 0.0349(10) -0.0011(6) -0.0011(8) -0.0015(8)
    C3 0.0266(9) 0.0443(10) 0.0380(10) -0.0004(8) -0.0001(8) -0.0074(8)
    C4 0.0261(9) 0.0367(9) 0.0394(11) 0.0021(8) 0.0020(9) -0.0027(9)
    C5 0.0304(9) 0.0339(9) 0.0330(11) -0.0031(7) 0.0021(8) 0.0031(8)
    C6 0.0346(9) 0.0382(10) 0.0351(11) -0.0071(8) -0.0010(9) -0.0009(9)
    C7 0.0414(11) 0.0306(9) 0.0512(13) -0.0046(8) 0.0031(10) -0.0005(9)
    C8 0.0428(10) 0.0336(9) 0.0472(12) -0.0006(8) -0.0036(10) 0.0065(9)
    C9 0.0327(9) 0.0421(10) 0.0380(11) -0.0026(8) -0.0042(9) 0.0030(8)
_geom_special_details
;
All e.s.d.'s (except the e.s.d. in the dihedral angle between two l.s. planes)
are estimated using the full covariance matrix. The cell e.s.d.'s are taken
into account individually in the estimation of e.s.d.'s in distances, angles
and torsion angles; correlations between e.s.d.'s in cell parameters are only
used when they are defined by crystal symmetry. An approximate (isotropic)
treatment of cell e.s.d.'s is used for estimating e.s.d.'s involving l.s.
planes.
;
loop_
    _geom_bond_atom_site_label_1
    _geom_bond_atom_site_label_2
    _geom_bond_site_symmetry_2
    _geom_bond_distance
    _geom_bond_publ_flag
    O1 C1 . 1.2276(18) ?
    O2 C1 . 1.2623(19) ?
    O3 C4 . 1.277(2) ?
    O3 H3 . 0.868(9) ?
    O4 C4 . 1.2183(19) ?
    O5 H5A . 0.848(9) ?
    O5 H5B . 0.861(9) ?
    N1 C9 . 1.341(2) ?
    N1 C5 . 1.344(2) ?
    N1 C2 . 1.4830(18) ?
    N2 C6 . 1.355(2) ?
    N2 H2A . 0.909(9) ?
    N2 H2B . 0.907(9) ?
    C1 C2 . 1.544(2) ?
    C2 C3 . 1.522(2) ?
    C2 H2 . 0.9800 ?
    C3 C4 . 1.499(2) ?
    C3 H3A . 0.9700 ?
    C3 H3B . 0.9700 ?
    C5 C6 . 1.390(2) ?
    C5 H5 . 0.9300 ?
    C6 C7 . 1.396(2) ?
    C7 C8 . 1.365(3) ?
    C7 H7 . 0.9300 ?
    C8 C9 . 1.375(2) ?
    C8 H8 . 0.9300 ?
    C9 H9 . 0.9300 ?
loop_
    _geom_angle_atom_site_label_1
    _geom_angle_atom_site_label_2
    _geom_angle_atom_site_label_3
    _geom_angle_site_symmetry_1
    _geom_angle_site_symmetry_3
    _geom_angle
    _geom_angle_publ_flag
    C4 O3 H3 . . 117.7(16) ?
    H5A O5 H5B . . 106(2) ?
    C9 N1 C5 . . 121.62(14) ?
    C9 N1 C2 . . 119.75(14) ?
    C5 N1 C2 . . 118.62(13) ?
    C6 N2 H2A . . 116.6(14) ?
    C6 N2 H2B . . 118.2(14) ?
    H2A N2 H2B . . 122.2(18) ?
    O1 C1 O2 . . 127.07(14) ?
    O1 C1 C2 . . 115.91(14) ?
    O2 C1 C2 . . 117.02(14) ?
    N1 C2 C3 . . 110.72(13) ?
    N1 C2 C1 . . 112.11(12) ?
    C3 C2 C1 . . 111.15(13) ?
    N1 C2 H2 . . 107.5 ?
    C3 C2 H2 . . 107.5 ?
    C1 C2 H2 . . 107.5 ?
    C4 C3 C2 . . 113.52(14) ?
    C4 C3 H3A . . 108.9 ?
    C2 C3 H3A . . 108.9 ?
    C4 C3 H3B . . 108.9 ?
    C2 C3 H3B . . 108.9 ?
    H3A C3 H3B . . 107.7 ?
    O4 C4 O3 . . 124.03(15) ?
    O4 C4 C3 . . 121.62(16) ?
    O3 C4 C3 . . 114.34(16) ?
    N1 C5 C6 . . 121.11(15) ?
    N1 C5 H5 . . 119.4 ?
    C6 C5 H5 . . 119.4 ?
    N2 C6 C5 . . 120.55(16) ?
    N2 C6 C7 . . 122.28(17) ?
    C5 C6 C7 . . 117.17(17) ?
    C8 C7 C6 . . 120.32(16) ?
    C8 C7 H7 . . 119.8 ?
    C6 C7 H7 . . 119.8 ?
    C7 C8 C9 . . 120.42(17) ?
    C7 C8 H8 . . 119.8 ?
    C9 C8 H8 . . 119.8 ?
    N1 C9 C8 . . 119.35(16) ?
    N1 C9 H9 . . 120.3 ?
    C8 C9 H9 . . 120.3 ?
loop_
    _geom_torsion_atom_site_label_1
    _geom_torsion_atom_site_label_2
    _geom_torsion_atom_site_label_3
    _geom_torsion_atom_site_label_4
    _geom_torsion_site_symmetry_1
    _geom_torsion_site_symmetry_2
    _geom_torsion_site_symmetry_3
    _geom_torsion_site_symmetry_4
    _geom_torsion
    _geom_torsion_publ_flag
    C9 N1 C2 C3 . . . . -57.28(17) ?
    C5 N1 C2 C3 . . . . 121.47(14) ?
    C9 N1 C2 C1 . . . . 67.48(17) ?
    C5 N1 C2 C1 . . . . -113.77(15) ?
    O1 C1 C2 N1 . . . . -178.48(14) ?
    O2 C1 C2 N1 . . . . 2.4(2) ?
    O1 C1 C2 C3 . . . . -53.95(19) ?
    O2 C1 C2 C3 . . . . 126.92(16) ?
    N1 C2 C3 C4 . . . . -51.92(18) ?
    C1 C2 C3 C4 . . . . -177.22(13) ?
    C2 C3 C4 O4 . . . . 132.57(18) ?
    C2 C3 C4 O3 . . . . -46.5(2) ?
    C9 N1 C5 C6 . . . . 0.5(2) ?
    C2 N1 C5 C6 . . . . -178.25(13) ?
    N1 C5 C6 N2 . . . . -179.88(16) ?
    N1 C5 C6 C7 . . . . 0.3(2) ?
    N2 C6 C7 C8 . . . . 179.63(17) ?
    C5 C6 C7 C8 . . . . -0.5(3) ?
    C6 C7 C8 C9 . . . . 0.1(3) ?
    C5 N1 C9 C8 . . . . -0.9(2) ?
    C2 N1 C9 C8 . . . . 177.77(14) ?
    C7 C8 C9 N1 . . . . 0.7(3) ?
loop_
    _geom_hbond_atom_site_label_D
    _geom_hbond_atom_site_label_H
    _geom_hbond_atom_site_label_A
    _geom_hbond_site_symmetry_A
    _geom_hbond_distance_DH
    _geom_hbond_distance_HA
    _geom_hbond_distance_DA
    _geom_hbond_angle_DHA
    O3 H3 O2 1_455 0.868(9) 1.601(10) 2.4681(15) 177(2)
    O5 H5A O4 3 0.848(9) 2.043(10) 2.8879(18) 174(2)
    O5 H5B O1 4_645 0.861(9) 1.941(10) 2.7968(19) 173(2)
    N2 H2A O5 1_554 0.909(9) 2.024(10) 2.920(2) 168.3(18)
    N2 H2B O4 1_554 0.907(9) 2.084(10) 2.987(2) 173(2)
_iucr_refine_instructions_details
;
TITL 258MMD in Pna2(1)
CELL 0.71073   7.4939  19.4459   7.0227  90.000  90.000  90.000
ZERR    4.00   0.0008   0.0021   0.0007   0.000   0.000   0.000
LATT -1
SYMM -X, -Y, 0.5+Z
SYMM 0.5+X, 0.5-Y, Z
SYMM 0.5-X, 0.5+Y, 0.5+Z
SFAC C  H  N  O
UNIT 36 48 8 20
L.S. 10
EQIV $1  x-1, y, z
EQIV $2  x+1/2, -y+1/2, z
EQIV $3 -x+3/2, y-1/2, z+1/2
EQIV $4  x, y, z-1
BOND $H
CONF
MPLA 3  O3 C4 O4
MPLA 3  o1 c1 o2
MPLA 6 N1 C5 C6 C7 C8 C9
MPLA 3  O3 C4 O4
DFIX 0.90 0.01 N2 H2A N2 H2B
DFIX 0.85 0.01 O3 H3 O5 H5A O5 H5B
HTAB
HTAB O3 O2_$1
HTAB O5 O4_$2
HTAB O5 O1_$3
HTAB N2 O5_$4
HTAB N2 O4_$4
FMAP 2
PLAN 20
SIZE 0.10 0.12 0.30
TEMP 25
WGHT    0.028000
FVAR       0.39273
O1    4    1.048243    0.515972    0.473172    11.00000    0.03322    0.04029 =
         0.05148   -0.01055   -0.00067   -0.00816
O2    4    1.131928    0.412875    0.367005    11.00000    0.02392    0.03688 =
         0.05774   -0.00133    0.00017    0.00345
O3    4    0.444068    0.450711    0.406967    11.00000    0.02442    0.08493 =
         0.06002    0.02926   -0.00758   -0.01044
H3    2    0.334694    0.437563    0.388940    11.00000   -1.20000
O4    4    0.452788    0.394549    0.679371    11.00000    0.03807    0.06732 =
         0.05302    0.01949   -0.00011   -0.00945
O5    4    0.596685    0.135252    0.813172    11.00000    0.05277    0.04199 =
         0.07236   -0.00363    0.01160    0.00140
H5A   2    0.697557    0.124760    0.766707    11.00000   -1.20000
H5B   2    0.559028    0.098916    0.870448    11.00000   -1.20000
N1    3    0.796427    0.367278    0.318397    11.00000    0.02176    0.03249 =
         0.03297   -0.00120    0.00005   -0.00184
N2    3    0.630125    0.281758   -0.102608    11.00000    0.07958    0.04002 =
         0.04658   -0.00296   -0.01569   -0.00558
H2A   2    0.604717    0.237715   -0.136582    11.00000   -1.20000
H2B   2    0.580873    0.318440   -0.162703    11.00000   -1.20000
C1    1    1.018326    0.457891    0.412561    11.00000    0.02777    0.03506 =
         0.02928    0.00338   -0.00182   -0.00339
C2    1    0.819725    0.438829    0.387114    11.00000    0.02434    0.03062 =
         0.03489   -0.00146   -0.00115   -0.00113
AFIX  13
H2    2    0.769870    0.469572    0.290179    11.00000   -1.20000
AFIX   0
C3    1    0.715593    0.450428    0.570313    11.00000    0.02663    0.04425 =
         0.03797   -0.00736   -0.00009   -0.00036
AFIX  23
H3A   2    0.771812    0.424572    0.672064    11.00000   -1.20000
H3B   2    0.721728    0.498779    0.603625    11.00000   -1.20000
AFIX   0
C4    1    0.523458    0.429548    0.556836    11.00000    0.02609    0.03671 =
         0.03937   -0.00269    0.00199    0.00209
C5    1    0.728076    0.357187    0.143683    11.00000    0.03043    0.03391 =
         0.03301    0.00312    0.00206   -0.00314
AFIX  43
H5    2    0.699885    0.394952    0.068205    11.00000   -1.20000
AFIX   0
C6    1    0.698816    0.291257    0.073911    11.00000    0.03456    0.03823 =
         0.03506   -0.00085   -0.00102   -0.00713
C7    1    0.742694    0.236346    0.193204    11.00000    0.04139    0.03063 =
         0.05116   -0.00055    0.00308   -0.00460
AFIX  43
H7    2    0.724229    0.191427    0.152238    11.00000   -1.20000
AFIX   0
C8    1    0.812526    0.248276    0.369582    11.00000    0.04279    0.03364 =
         0.04724    0.00648   -0.00363   -0.00064
AFIX  43
H8    2    0.841508    0.211422    0.448110    11.00000   -1.20000
AFIX   0
C9    1    0.840318    0.314447    0.431951    11.00000    0.03269    0.04206 =
         0.03799    0.00304   -0.00418   -0.00257
AFIX  43
H9    2    0.889064    0.322494    0.551679    11.00000   -1.20000
HKLF 4
REM  258MMD in Pna2(1)
REM R1 =  0.0281 for   1642 Fo > 4sig(Fo)  and  0.0330 for all   1868 data
REM    160 parameters refined using      6 restraints
END
;
data_global
_journal_date_recd_electronic     2012-01-31
_journal_date_accepted     2012-02-15
_journal_name_full     'Acta Crystallographica, Section E'
_journal_year     2012
_journal_volume     68
_journal_issue      3
_journal_page_first     o853
_journal_page_last     o853
_journal_paper_category     QO
_journal_paper_doi     10.1107/S1600536812006897
_journal_coeditor_code     FJ2513
_publ_contact_author_name     'Adriana Cruz Enr\'iquez'
_publ_contact_author_address
;
Facultad de Ingenier\'ia Mochis,
Universidad Aut\'onoma de Sinaloa,
Fuente de Poseid\'on y Prol. Angel Flores, C. P. 81223,
Los Mochis, Sinaloa
Mexico
;
_publ_contact_author_email     'cenriqueza@yahoo.com.mx'
_publ_contact_author_fax     '+52 5556162203'
_publ_contact_author_phone     '+52 5556224514'
_publ_section_title
;
2-(3-Aminopyridinium-1-yl)-3-carboxypropanoate monohydrate
;
loop_
    _publ_author_name
    _publ_author_footnote
    _publ_author_address
    'Mill\'an Corrales, Guadalupe' .
;
Facultad de Ingenier\'ia Mochis,
Universidad Aut\'onoma de Sinaloa,
Fuente de Poseid\'on y Prol. Angel Flores, CP 81223,
Los Mochis, Sinaloa, Mexico
;
    'Morales-Morales, David' .
;
Instituto de Qu\'imica
Universidad Nacional Aut\'onoma de M\'exico
Circuito Exterior, Ciudad Universitaria, Coyoacan, CP 04510,
M\'exico, DF, Mexico
;
    'Hern\'andez-Ortega, Sim\'on' .
;
Instituto de Qu\'imica
Universidad Nacional Aut\'onoma de M\'exico
Circuito Exterior, Ciudad Universitaria, Coyoacan, CP 04510,
M\'exico, DF, Mexico
;
    'Campos-Gaxiola, Jos\'e J.' .
;
Facultad de Ingenier\'ia Mochis,
Universidad Aut\'onoma de Sinaloa,
Fuente de Poseid\'on y Prol. Angel Flores, CP 81223,
Los Mochis, Sinaloa, Mexico
;
    'Cruz Enr\'iquez, Adriana' .
;
Facultad de Ingenier\'ia Mochis,
Universidad Aut\'onoma de Sinaloa,
Fuente de Poseid\'on y Prol. Angel Flores, CP 81223,
Los Mochis, Sinaloa, Mexico
;
_publ_section_synopsis     .
