# Supplementary material for: 2-(3-Amino­pyridinium-1-yl)-3-carb­oxy­propano­ate monohydrate
Source: Acta Crystallogr Sect E Struct Rep Online. 2012 Feb 24;68(Pt 3):o853. doi: 10.1107/S1600536812006897 (PMC3297908; doi:10.1107/S1600536812006897)
Supplement: Supplementary file 2 [file e-68-0o853-Isup2.hkl]

# 
# h,k,l, Fc-squared, Fo-squared, sigma(Fo-squared) and status flag 
# 
data_I
_shelx_title ' 258MMD in Pna2(1)' 
_shelx_refln_list_code          4 
_shelx_F_calc_maximum      106.07 
_exptl_crystal_F_000       480.00 
_reflns_d_resolution_high  0.8311 
 
loop_ 
 _symmetry_equiv_pos_as_xyz 
 'x, y, z' 
 '-x, -y, z+1/2' 
 'x+1/2, -y+1/2, z' 
 '-x+1/2, y+1/2, z+1/2' 
 
_cell_length_a     7.4939 
_cell_length_b    19.4459 
_cell_length_c     7.0227 
_cell_angle_alpha  90.000 
_cell_angle_beta   90.000 
_cell_angle_gamma  90.000 
 
_shelx_F_squared_multiplier     1.000 
 
loop_ 
 _refln_index_h 
 _refln_index_k 
 _refln_index_l 
 _refln_F_squared_calc 
 _refln_F_squared_meas 
 _refln_F_squared_sigma 
 _refln_observed_status 
   0   0  -8      111.70      114.24     18.28 o 
   2   0  -8       14.17       23.79      8.30 o 
   1   1  -8       16.04       20.57      5.52 o 
   2   1  -8        1.33        3.25      4.27 o 
   0   2  -8        3.80        6.40      6.19 o 
   1   2  -8       13.53       11.54      4.39 o 
   2   2  -8       11.66       14.87      5.16 o 
   1   3  -8        9.61       10.50      4.70 o 
   2   3  -8        8.97        8.75      4.71 o 
   0   4  -8       10.44       10.73      5.77 o 
   1   4  -8        2.64        1.85      3.91 o 
   2   4  -8        6.85        7.45      4.45 o 
   1   5  -8       12.44       12.10      5.01 o 
   2   5  -8       24.22       24.19      6.10 o 
   0   6  -8        4.22        5.09      6.15 o 
   1   6  -8        3.11        4.05      3.79 o 
   1   7  -8       20.79       22.86      8.29 o 
   2   0  -7       43.17       48.32      7.72 o 
   4   0  -7       11.94       17.10      7.25 o 
   0   1  -7        2.08        2.23      4.61 o 
   1   1  -7       51.26       62.39      5.97 o 
   2   1  -7       53.63       50.39      5.45 o 
   3   1  -7       12.65       14.11      4.21 o 
   4   1  -7        4.67        4.14      3.90 o 
   5   1  -7        3.84        6.49      4.34 o 
   1   2  -7        6.42        8.30      3.66 o 
   2   2  -7        4.42        4.45      3.06 o 
   3   2  -7        8.40        9.66      3.58 o 
   4   2  -7       15.69       19.49      4.85 o 
   0   3  -7      367.93      352.59     15.98 o 
   1   3  -7       53.33       61.21      6.02 o 
   2   3  -7       52.18       56.98      6.88 o 
   3   3  -7        4.05        7.61      4.17 o 
   4   3  -7       92.46      103.64      9.00 o 
   1   4  -7       40.03       44.49      5.08 o 
   2   4  -7       51.28       59.66      6.88 o 
   3   4  -7       73.52       84.31      8.06 o 
   4   4  -7       15.21       14.41      5.01 o 
   0   5  -7      110.32      108.59      9.56 o 
   1   5  -7       16.13       15.84      4.36 o 
   2   5  -7      118.37      122.71      8.02 o 
   3   5  -7        3.94        3.12      3.44 o 
   4   5  -7       31.04       36.26      6.08 o 
   1   6  -7       34.88       30.29      5.37 o 
   2   6  -7       20.66       26.52      4.61 o 
   3   6  -7        8.43       15.78      4.40 o 
   4   6  -7       17.93       22.39      5.64 o 
   0   7  -7      204.62      188.48     15.70 o 
   1   7  -7       30.28       31.63      4.97 o 
   2   7  -7        1.10        1.58      2.65 o 
   3   7  -7       41.49       41.50      6.38 o 
   4   7  -7       16.51       19.10      5.57 o 
   1   8  -7       14.50       14.79      4.00 o 
   2   8  -7       12.98       14.05      3.64 o 
   3   8  -7       65.18       69.34      7.69 o 
   0   9  -7       14.35       12.19      5.21 o 
   1   9  -7       23.30       20.13      4.31 o 
   2   9  -7       28.17       29.63      4.98 o 
   3   9  -7       10.27        5.94      4.30 o 
   1  10  -7       34.38       48.16      5.96 o 
   2  10  -7       53.44       57.94      6.66 o 
   3  10  -7       28.82       28.62      6.36 o 
   0  11  -7        6.40       10.12      5.34 o 
   1  11  -7        5.22        7.54      3.68 o 
   2  11  -7        9.52        9.36      3.74 o 
   1  12  -7       11.17       11.68      3.86 o 
   2  12  -7        0.84        2.79      6.14 o 
   0  13  -7       11.02       14.67      5.97 o 
   0   0  -6      249.20      258.37     21.20 o 
   2   0  -6       10.62        9.04      3.93 o 
   4   0  -6        0.39        5.13      3.96 o 
   6   0  -6       87.64       84.55     11.91 o 
   1   1  -6       88.86       93.62      5.06 o 
   2   1  -6       13.96       10.02      2.72 o 
   3   1  -6       90.48       90.79      5.29 o 
   4   1  -6        6.71        9.38      3.08 o 
   5   1  -6        6.01        2.82      3.13 o 
   6   1  -6       37.32       37.47      6.87 o 
   0   2  -6       20.56       16.51      4.49 o 
   1   2  -6       44.00       54.21      4.49 o 
   2   2  -6       10.43        9.26      2.70 o 
   3   2  -6       39.68       37.66      4.08 o 
   4   2  -6       80.58       84.36      5.99 o 
   5   2  -6       16.65       15.70      3.89 o 
   6   2  -6       11.10       12.34      4.67 o 
   1   3  -6        2.39        2.51      1.99 o 
   2   3  -6        8.16        7.70      2.68 o 
   3   3  -6       58.97       54.76      5.11 o 
   4   3  -6        3.00        2.52      2.61 o 
   5   3  -6        3.94        1.49      2.81 o 
   6   3  -6       33.37       42.74      6.73 o 
   0   4  -6      397.07      376.74     14.98 o 
   1   4  -6       11.13       11.53      2.76 o 
   2   4  -6      212.46      198.94      7.20 o 
   3   4  -6      116.07      118.29      7.41 o 
   4   4  -6       13.70       14.76      4.07 o 
   5   4  -6        0.89        1.67      2.99 o 
   6   4  -6        1.40       -0.37      3.26 o 
   1   5  -6       19.46       21.27      3.09 o 
   2   5  -6        9.22       11.86      2.94 o 
   3   5  -6       71.60       79.91      6.38 o 
   4   5  -6       44.53       46.66      5.98 o 
   5   5  -6        0.35        0.36      3.35 o 
   6   5  -6        0.22       -0.23      3.45 o 
   0   6  -6      841.05      870.17     22.55 o 
   1   6  -6      262.71      263.70      7.71 o 
   2   6  -6        6.30        7.55      2.68 o 
   3   6  -6      267.42      268.05      9.68 o 
   4   6  -6       16.01       13.96      4.61 o 
   5   6  -6       34.19       44.84      6.80 o 
   1   7  -6        1.33        1.13      2.03 o 
   2   7  -6       25.60       21.28      3.71 o 
   3   7  -6       16.87       17.02      4.06 o 
   4   7  -6        2.05        3.01      3.46 o 
   5   7  -6        8.73       10.67      4.58 o 
   0   8  -6      885.38      893.58     24.66 o 
   1   8  -6       98.19       95.85      5.25 o 
   2   8  -6       19.83       21.05      3.57 o 
   3   8  -6       15.64       17.46      4.22 o 
   4   8  -6       38.28       43.34      6.94 o 
   5   8  -6       31.76       24.22      5.85 o 
   1   9  -6        9.04        8.65      2.84 o 
   2   9  -6       27.02       33.29      4.41 o 
   3   9  -6       42.72       41.25      5.96 o 
   4   9  -6       31.34       29.17      5.99 o 
   5   9  -6        5.26        4.57      3.84 o 
   0  10  -6       16.91       17.18      5.46 o 
   1  10  -6        7.70        8.23      2.98 o 
   2  10  -6      138.90      143.84      7.09 o 
   3  10  -6       23.28       31.86      5.38 o 
   4  10  -6       21.29       20.95      5.29 o 
   5  10  -6       31.90       39.65      7.02 o 
   1  11  -6        8.68       13.06      3.37 o 
   2  11  -6       69.18       79.51      5.66 o 
   3  11  -6       75.35       72.59      6.20 o 
   4  11  -6       20.72       26.67      6.13 o 
   0  12  -6      111.76      104.20      9.80 o 
   1  12  -6        3.36        2.63      2.66 o 
   2  12  -6        3.21        2.93      2.96 o 
   3  12  -6       50.08       58.88      6.28 o 
   4  12  -6        3.02        5.43      4.37 o 
   1  13  -6       43.84       43.80      5.16 o 
   2  13  -6        9.92       12.73      3.87 o 
   3  13  -6       46.68       53.10      6.49 o 
   0  14  -6        6.45        7.61      4.42 o 
   1  14  -6       35.08       38.25      5.22 o 
   2  14  -6       17.15       15.60      4.07 o 
   3  14  -6        1.20       -1.10      2.68 o 
   1  15  -6       36.22       41.30      5.32 o 
   2  15  -6       33.30       39.57      5.87 o 
   0  16  -6        5.88        5.04      4.60 o 
   1  16  -6       18.14       16.71      4.46 o 
   2   0  -5       38.05       40.02      4.45 o 
   4   0  -5       28.71       31.88      4.86 o 
   6   0  -5        4.58        5.89      4.27 o 
   0   1  -5       63.43       65.91      6.07 o 
   1   1  -5      109.19      108.32      4.32 o 
   2   1  -5       54.65       56.15      3.45 o 
   3   1  -5       16.44       17.62      2.72 o 
   4   1  -5       33.98       35.13      3.58 o 
   5   1  -5      214.16      215.67      7.91 o 
   6   1  -5        4.57        4.08      3.27 o 
   7   1  -5       38.71       55.38      7.09 o 
   1   2  -5      207.52      206.33      5.39 o 
   2   2  -5       54.91       57.55      3.21 o 
   3   2  -5       26.14       30.88      2.91 o 
   4   2  -5      103.43      104.89      4.97 o 
   5   2  -5       19.87       24.47      3.69 o 
   6   2  -5        8.28        6.71      3.16 o 
   7   2  -5       22.69       20.78      5.33 o 
   0   3  -5      498.24      505.91     15.40 o 
   1   3  -5      252.66      253.51      6.65 o 
   2   3  -5      125.65      131.61      5.02 o 
   3   3  -5       44.89       43.75      3.18 o 
   4   3  -5       46.35       45.24      4.06 o 
   5   3  -5        1.18        3.33      2.28 o 
   6   3  -5       30.83       37.61      5.19 o 
   7   3  -5       37.67       38.36      6.71 o 
   1   4  -5        3.87        3.86      1.76 o 
   2   4  -5      470.92      472.00      9.07 o 
   3   4  -5       80.61       80.51      4.68 o 
   4   4  -5        8.47       11.73      3.18 o 
   5   4  -5       70.24       64.12      5.83 o 
   6   4  -5       39.57       36.13      5.64 o 
   7   4  -5       23.03       28.41      5.49 o 
   0   5  -5      809.49      786.90     16.73 o 
   1   5  -5       54.63       52.71      3.26 o 
   2   5  -5       36.77       37.12      3.33 o 
   3   5  -5       43.68       38.01      4.26 o 
   4   5  -5      219.75      204.41     11.36 o 
   5   5  -5        6.72        6.71      3.61 o 
   6   5  -5       32.74       31.17      5.98 o 
   7   5  -5       19.07       21.08      6.70 o 
   1   6  -5       10.23       10.20      2.14 o 
   2   6  -5       14.12       13.55      2.72 o 
   3   6  -5       91.96       79.63      5.19 o 
   4   6  -5      139.84      142.21      8.96 o 
   5   6  -5      114.07      123.22      8.88 o 
   6   6  -5        0.29        1.22      3.31 o 
   0   7  -5      269.39      279.15     10.32 o 
   1   7  -5      220.77      223.99      6.25 o 
   2   7  -5      180.97      170.80      6.20 o 
   3   7  -5       35.74       35.96      4.81 o 
   4   7  -5       43.41       44.22      5.31 o 
   5   7  -5        5.96        6.85      3.79 o 
   6   7  -5       36.41       35.30      6.48 o 
   1   8  -5       24.06       24.93      3.23 o 
   2   8  -5      165.87      158.85      6.58 o 
   3   8  -5      183.45      177.41      8.51 o 
   4   8  -5       21.69       14.26      3.73 o 
   5   8  -5        8.56       11.14      4.19 o 
   6   8  -5        5.29        6.21      3.99 o 
   0   9  -5      168.18      167.43     10.33 o 
   1   9  -5      200.46      193.32      7.50 o 
   2   9  -5      293.33      281.04      8.71 o 
   3   9  -5      171.20      168.92      7.80 o 
   4   9  -5       51.20       50.54      5.53 o 
   5   9  -5       80.94       84.67      7.95 o 
   6   9  -5       15.74       15.47      5.09 o 
   1  10  -5      114.24      113.09      5.88 o 
   2  10  -5       20.90       19.71      3.36 o 
   3  10  -5       78.77       78.58      5.79 o 
   4  10  -5        5.56        6.70      3.22 o 
   5  10  -5       36.89       29.56      6.06 o 
   6  10  -5       25.51       21.91      5.90 o 
   0  11  -5      502.26      484.12     17.84 o 
   1  11  -5      342.22      325.61      9.70 o 
   2  11  -5       69.68       72.47      5.09 o 
   3  11  -5       45.70       50.71      5.18 o 
   4  11  -5        9.90        9.25      3.30 o 
   5  11  -5       68.73       68.55      7.60 o 
   1  12  -5       96.57       94.54      5.66 o 
   2  12  -5       11.06       17.33      3.38 o 
   3  12  -5       74.59       76.98      6.08 o 
   4  12  -5        4.03        3.27      2.90 o 
   5  12  -5        3.08        3.06      3.72 o 
   0  13  -5        8.01        6.00      4.15 o 
   1  13  -5       19.44       20.20      3.66 o 
   2  13  -5       77.19       77.04      6.03 o 
   3  13  -5       16.29       13.81      3.76 o 
   4  13  -5       27.62       24.31      4.63 o 
   5  13  -5        7.63        9.02      4.59 o 
   1  14  -5       35.50       43.32      4.89 o 
   2  14  -5       13.84       14.97      3.69 o 
   3  14  -5        0.08       -1.39      2.62 o 
   4  14  -5        3.24        5.91      3.35 o 
   0  15  -5      160.66      152.31     11.42 o 
   1  15  -5       20.48       18.84      3.74 o 
   2  15  -5       80.52       75.75      6.22 o 
   3  15  -5       10.71       11.52      3.71 o 
   4  15  -5        2.75        4.20      3.16 o 
   1  16  -5        3.37        6.03      2.95 o 
   2  16  -5        9.44       11.32      3.61 o 
   3  16  -5       25.26       24.00      4.68 o 
   0  17  -5      111.87       96.26     11.59 o 
   1  17  -5       27.98       24.54      4.39 o 
   2  17  -5        9.54       14.06      3.94 o 
   3  17  -5        4.99        4.57      3.17 o 
   1  18  -5        7.59       10.32      3.64 o 
   2  18  -5       25.17       29.56      5.29 o 
   0   0  -4     3454.73     3501.86     54.01 o 
   2   0  -4      802.45      796.65     14.56 o 
   4   0  -4       52.85       50.77      4.93 o 
   6   0  -4       51.86       56.39      6.65 o 
   1   1  -4       18.46       16.51      1.96 o 
   2   1  -4      288.22      282.46      5.73 o 
   3   1  -4      178.35      169.91      4.74 o 
   4   1  -4       30.43       36.50      3.27 o 
   5   1  -4      173.24      177.25      6.22 o 
   6   1  -4       35.17       40.87      4.73 o 
   7   1  -4      126.15      147.02      9.55 o 
   0   2  -4       49.83       57.29      4.30 o 
   1   2  -4      112.17      118.93      3.51 o 
   2   2  -4      472.96      471.26      7.33 o 
   3   2  -4      357.11      351.33      6.71 o 
   4   2  -4        1.75        2.60      1.71 o 
   5   2  -4      212.48      204.08      6.98 o 
   6   2  -4        1.92        1.00      2.30 o 
   7   2  -4       88.94       93.99      7.11 o 
   1   3  -4      390.98      385.48      7.17 o 
   2   3  -4      316.86      315.27      6.05 o 
   3   3  -4       78.36       75.99      3.40 o 
   4   3  -4      285.91      292.60      7.26 o 
   5   3  -4       35.36       34.95      4.18 o 
   6   3  -4       35.85       37.60      4.63 o 
   7   3  -4       21.91       27.84      5.84 o 
   0   4  -4      693.42      716.52     12.45 o 
   1   4  -4      208.08      211.72      5.19 o 
   2   4  -4       17.70       17.33      2.00 o 
   3   4  -4      375.60      371.16      6.95 o 
   4   4  -4       12.75       14.54      2.62 o 
   5   4  -4       75.97       75.07      5.17 o 
   6   4  -4       39.63       37.85      4.80 o 
   7   4  -4       19.88       24.13      5.71 o 
   1   5  -4      600.31      563.59      8.42 o 
   2   5  -4       23.60       26.82      2.23 o 
   3   5  -4      134.17      135.08      4.57 o 
   4   5  -4      105.97      102.48      4.90 o 
   5   5  -4       44.30       44.43      4.45 o 
   6   5  -4      235.12      234.94      9.19 o 
   7   5  -4       30.20       29.18      5.92 o 
   0   6  -4      810.02      823.08     15.56 o 
   1   6  -4       83.07       81.29      3.48 o 
   2   6  -4       35.01       32.21      2.33 o 
   3   6  -4        5.01        3.45      1.91 o 
   4   6  -4       77.86       82.46      4.95 o 
   5   6  -4      246.78      249.44      9.83 o 
   6   6  -4       64.46       73.62      6.26 o 
   7   6  -4       14.65       15.13      4.45 o 
   1   7  -4      162.28      160.52      4.78 o 
   2   7  -4       75.28       75.81      3.62 o 
   3   7  -4      110.28      116.03      5.15 o 
   4   7  -4      135.62      134.35      6.15 o 
   5   7  -4      243.54      231.81      9.60 o 
   6   7  -4       75.76       78.51      6.41 o 
   7   7  -4       26.70       31.65      5.64 o 
   0   8  -4      143.76      139.38      7.35 o 
   1   8  -4       24.44       28.38      2.85 o 
   2   8  -4       72.78       71.52      4.27 o 
   3   8  -4       25.83       25.61      3.30 o 
   4   8  -4      152.24      142.00      7.44 o 
   5   8  -4       48.82       51.93      6.21 o 
   6   8  -4       18.28       17.95      4.85 o 
   7   8  -4       22.11       25.36      5.93 o 
   1   9  -4      237.84      225.52      7.15 o 
   2   9  -4       80.20       78.41      4.52 o 
   3   9  -4       11.26       11.91      3.01 o 
   4   9  -4      241.97      239.26      9.72 o 
   5   9  -4       51.31       46.34      5.59 o 
   6   9  -4       77.91       77.85      7.66 o 
   7   9  -4        8.80        8.61      4.27 o 
   0  10  -4      239.89      228.64      9.78 o 
   1  10  -4      136.18      124.77      5.56 o 
   2  10  -4        9.78       10.59      2.56 o 
   3  10  -4      199.29      193.60      8.90 o 
   4  10  -4      116.29      116.06      6.50 o 
   5  10  -4       22.33       27.98      4.77 o 
   6  10  -4        1.20        1.09      3.38 o 
   1  11  -4       65.19       59.36      4.23 o 
   2  11  -4      112.46      114.79      5.65 o 
   3  11  -4      132.23      131.09      6.84 o 
   4  11  -4        7.63        8.23      2.82 o 
   5  11  -4       27.36       30.35      5.00 o 
   6  11  -4       33.25       38.25      6.75 o 
   0  12  -4       56.96       61.26      5.83 o 
   1  12  -4      189.44      166.43      6.78 o 
   2  12  -4      385.45      359.42      9.71 o 
   3  12  -4       42.26       47.46      4.97 o 
   4  12  -4       35.84       38.26      5.02 o 
   5  12  -4        6.00        5.55      3.44 o 
   6  12  -4       16.33       19.43      5.50 o 
   1  13  -4        2.36        0.63      1.91 o 
   2  13  -4       11.77       13.90      3.02 o 
   3  13  -4       57.54       57.10      5.24 o 
   4  13  -4       45.98       48.42      5.38 o 
   5  13  -4        6.51        7.08      3.36 o 
   6  13  -4        0.46        3.13      3.76 o 
   0  14  -4      369.03      336.06     13.16 o 
   1  14  -4       63.06       57.58      4.65 o 
   2  14  -4      128.69      125.75      6.25 o 
   3  14  -4        0.20        0.62      2.33 o 
   4  14  -4       25.85       23.84      4.42 o 
   5  14  -4       29.62       28.65      4.96 o 
   1  15  -4        6.75       10.20      2.93 o 
   2  15  -4      204.22      189.00      8.70 o 
   3  15  -4       22.07       22.83      4.32 o 
   4  15  -4       15.73       13.73      3.79 o 
   5  15  -4        2.22        3.39      3.14 o 
   0  16  -4       47.99       45.40      7.37 o 
   1  16  -4       33.59       31.71      4.31 o 
   2  16  -4       53.36       48.80      5.62 o 
   3  16  -4       23.99       24.32      4.59 o 
   4  16  -4       16.62       21.59      4.47 o 
   5  16  -4       82.78       88.79     17.70 o 
   1  17  -4        7.06        8.48      2.96 o 
   2  17  -4       15.36       13.71      3.66 o 
   3  17  -4       21.66       21.94      4.41 o 
   4  17  -4       64.91       72.38      6.36 o 
   0  18  -4       22.61       22.35      6.14 o 
   1  18  -4        9.96       10.30      3.23 o 
   2  18  -4       26.33       24.75      4.57 o 
   3  18  -4       21.60       25.82      4.79 o 
   1  19  -4        7.83        9.76      3.47 o 
   2  19  -4        1.29        1.19      2.69 o 
   3  19  -4       37.67       31.20      5.29 o 
   0  20  -4       36.73       44.09      8.50 o 
   1  20  -4        9.21        9.42      3.49 o 
   2   0  -3     2139.47     2248.28     19.15 o 
   4   0  -3       52.02       48.70      5.01 o 
   6   0  -3      793.15      818.05     20.89 o 
   8   0  -3       29.39       20.88     11.67 o 
   0   1  -3      772.08      769.46     11.66 o 
   1   1  -3      440.89      405.73      5.40 o 
   2   1  -3      110.26      113.35      3.31 o 
   3   1  -3      687.90      690.52      8.77 o 
   4   1  -3       10.32       10.14      1.73 o 
   5   1  -3      420.64      422.11      9.30 o 
   6   1  -3      132.21      118.35      6.05 o 
   7   1  -3       25.17       29.05      4.80 o 
   8   1  -3       91.21       89.21     12.38 o 
   1   2  -3      294.79      287.01      4.54 o 
   2   2  -3       34.84       34.69      2.03 o 
   3   2  -3      520.92      524.98      7.68 o 
   4   2  -3      186.54      180.16      4.79 o 
   5   2  -3      193.49      199.11      6.55 o 
   6   2  -3      241.53      230.69      8.03 o 
   7   2  -3      100.40      103.05      8.03 o 
   8   2  -3       49.25       43.10      8.43 o 
   0   3  -3     2142.34     2211.62     18.64 o 
   1   3  -3      366.52      376.23      5.10 o 
   2   3  -3      235.20      245.48      4.56 o 
   3   3  -3       50.38       52.36      2.61 o 
   4   3  -3      136.34      130.53      4.39 o 
   5   3  -3      174.35      169.00      6.06 o 
   6   3  -3       13.38       14.38      3.16 o 
   7   3  -3       66.32       68.30      7.00 o 
   8   3  -3        6.30        7.41      5.18 o 
   1   4  -3      123.87      126.91      2.98 o 
   2   4  -3      415.23      408.06      5.73 o 
   3   4  -3      123.64      120.88      3.72 o 
   4   4  -3       98.20       96.32      3.87 o 
   5   4  -3      379.33      392.61     10.18 o 
   6   4  -3       54.37       56.39      4.55 o 
   7   4  -3       21.02       20.87      5.18 o 
   8   4  -3       60.23       86.51      8.29 o 
   0   5  -3      514.50      505.76      9.40 o 
   1   5  -3      174.74      175.23      4.20 o 
   2   5  -3      150.20      147.93      3.52 o 
   3   5  -3      209.34      222.40      5.37 o 
   4   5  -3      109.88      105.53      4.08 o 
   5   5  -3      176.02      171.58      6.26 o 
   6   5  -3       52.30       57.44      4.77 o 
   7   5  -3       12.84       14.89      4.65 o 
   8   5  -3       43.34       56.53      7.33 o 
   1   6  -3      587.80      596.37      7.68 o 
   2   6  -3      129.60      133.30      3.48 o 
   3   6  -3      232.22      228.73      6.20 o 
   4   6  -3       33.58       37.18      3.77 o 
   5   6  -3      223.99      227.01      7.88 o 
   6   6  -3      235.55      238.88     10.01 o 
   7   6  -3       52.62       51.87      7.09 o 
   8   6  -3        8.47        7.71      4.63 o 
   0   7  -3      273.08      269.98      8.70 o 
   1   7  -3      154.38      145.41      4.97 o 
   2   7  -3       65.19       62.20      3.05 o 
   3   7  -3      781.63      798.06     11.91 o 
   4   7  -3       23.06       28.28      3.59 o 
   5   7  -3       15.96       21.40      3.59 o 
   6   7  -3       41.86       50.20      5.54 o 
   7   7  -3       20.69       21.96      5.44 o 
   1   8  -3      103.60       99.16      4.32 o 
   2   8  -3      807.02      815.85     10.19 o 
   3   8  -3       94.38       84.81      3.79 o 
   4   8  -3        4.57        9.17      2.34 o 
   5   8  -3      239.58      247.18      8.58 o 
   6   8  -3      109.79      106.23      7.23 o 
   7   8  -3      106.95      115.70      8.08 o 
   0   9  -3      120.41      128.48      6.67 o 
   1   9  -3       50.15       49.81      2.72 o 
   2   9  -3      269.71      277.81      6.28 o 
   3   9  -3       38.02       35.01      2.96 o 
   4   9  -3       96.31       96.16      5.87 o 
   5   9  -3      270.92      284.24      9.35 o 
   6   9  -3       89.15       85.79      6.72 o 
   7   9  -3        6.47        4.06      3.66 o 
   1  10  -3       77.75       72.96      3.36 o 
   2  10  -3      265.35      250.24      6.20 o 
   3  10  -3       40.45       45.67      3.71 o 
   4  10  -3      366.18      359.32      9.34 o 
   5  10  -3      119.76      112.50      6.26 o 
   6  10  -3       60.92       69.96      5.59 o 
   7  10  -3       33.76       36.38      5.90 o 
   0  11  -3       97.68       97.46      6.38 o 
   1  11  -3      247.54      249.78      7.33 o 
   2  11  -3       85.29       81.64      3.95 o 
   3  11  -3       77.92       74.65      4.56 o 
   4  11  -3      194.16      193.30      7.14 o 
   5  11  -3       24.42       23.90      3.76 o 
   6  11  -3       24.42       26.69      4.57 o 
   7  11  -3       19.79       21.70      5.10 o 
   1  12  -3       89.19       89.15      4.82 o 
   2  12  -3       98.27       93.18      4.90 o 
   3  12  -3       36.70       37.65      4.25 o 
   4  12  -3       30.43       29.67      4.31 o 
   5  12  -3      100.86      106.89      6.65 o 
   6  12  -3       68.94       75.20      6.77 o 
   7  12  -3        3.46        1.47      4.45 o 
   0  13  -3      269.56      255.28     10.50 o 
   1  13  -3        0.11        0.40      1.69 o 
   2  13  -3      116.19      101.85      5.24 o 
   3  13  -3       34.04       36.70      4.32 o 
   4  13  -3       42.36       33.16      4.60 o 
   5  13  -3      113.64      115.35      6.99 o 
   6  13  -3       15.88       15.19      4.35 o 
   1  14  -3       91.13       93.40      6.07 o 
   2  14  -3       41.87       41.67      4.19 o 
   3  14  -3       15.90       16.16      3.55 o 
   4  14  -3       50.83       50.68      5.12 o 
   5  14  -3       90.47       95.90      6.58 o 
   6  14  -3        7.68        6.54      4.08 o 
   0  15  -3      101.88       99.97      7.39 o 
   1  15  -3       64.94       53.31      4.36 o 
   2  15  -3      133.66      130.65      6.23 o 
   3  15  -3       41.90       39.44      4.98 o 
   4  15  -3       12.68       16.32      3.81 o 
   5  15  -3       28.91       32.30      4.95 o 
   6  15  -3       31.91       31.50      6.47 o 
   1  16  -3       81.28       83.93      5.21 o 
   2  16  -3      126.62      127.10      7.06 o 
   3  16  -3       13.69       14.06      3.56 o 
   4  16  -3       65.74       61.60      5.83 o 
   5  16  -3       96.06       97.54      7.76 o 
   0  17  -3        8.67        5.81      3.69 o 
   1  17  -3       57.42       53.81      4.60 o 
   2  17  -3      193.61      195.02      8.86 o 
   3  17  -3       40.94       44.30      5.59 o 
   4  17  -3       76.60       79.12      6.23 o 
   5  17  -3       18.29       18.22      4.60 o 
   1  18  -3       10.25        7.42      2.79 o 
   2  18  -3       51.16       54.16      5.45 o 
   3  18  -3       29.14       29.54      4.82 o 
   4  18  -3       12.60       13.49      4.21 o 
   0  19  -3      182.18      185.85     12.49 o 
   1  19  -3       24.09       21.68      3.88 o 
   2  19  -3       33.06       33.40      5.00 o 
   3  19  -3        0.01        1.18      2.71 o 
   4  19  -3       14.21       14.66      4.48 o 
   1  20  -3       13.98       17.58      3.76 o 
   2  20  -3        0.94        3.21      2.90 o 
   3  20  -3        3.48        4.44      3.32 o 
   0  21  -3       39.29       65.14      8.35 o 
   1  21  -3        1.36        2.34      2.86 o 
   2  21  -3       42.93       47.85      6.12 o 
   0   0  -2     8124.40     8419.85     76.21 o 
   2   0  -2     1326.42     1307.85     12.33 o 
   4   0  -2     2133.33     2157.47     23.69 o 
   6   0  -2      372.20      352.42     13.33 o 
   8   0  -2       36.93       35.60      9.05 o 
   1   1  -2     3595.54     3693.18     21.30 o 
   2   1  -2       26.40       24.09      1.56 o 
   3   1  -2      847.34      893.98      8.80 o 
   4   1  -2     1315.43     1330.05     12.05 o 
   5   1  -2      375.38      378.70      8.91 o 
   6   1  -2      591.18      555.40     11.70 o 
   7   1  -2       17.24        9.95      3.33 o 
   8   1  -2       15.51       12.05      5.53 o 
   0   2  -2     1990.08     2083.01     17.53 o 
   1   2  -2      805.76      779.40      6.21 o 
   2   2  -2      579.42      556.54      6.18 o 
   3   2  -2      608.45      608.35      7.22 o 
   4   2  -2      580.92      566.66      8.11 o 
   5   2  -2       41.71       47.13      3.21 o 
   6   2  -2       47.08       48.57      4.14 o 
   7   2  -2       86.65       88.11      6.20 o 
   8   2  -2        1.00        0.72      4.31 o 
   1   3  -2      542.50      538.90      5.18 o 
   2   3  -2       74.79       73.73      2.14 o 
   3   3  -2      202.96      204.36      4.51 o 
   4   3  -2       15.73       17.08      2.09 o 
   5   3  -2        0.40       -0.23      1.46 o 
   6   3  -2      202.43      204.31      7.29 o 
   7   3  -2       76.95       78.07      6.92 o 
   8   3  -2       11.06       17.52      6.16 o 
   0   4  -2     4570.80     4720.85     24.02 o 
   1   4  -2      670.69      650.26      6.42 o 
   2   4  -2     1053.31     1094.57      9.86 o 
   3   4  -2      434.99      411.47      6.30 o 
   4   4  -2      126.72      121.91      4.06 o 
   5   4  -2       59.29       54.82      3.27 o 
   6   4  -2       20.01       24.46      4.04 o 
   7   4  -2        7.48        8.13      3.73 o 
   8   4  -2       64.54       80.93      9.45 o 
   1   5  -2     1583.84     1573.07     18.41 o 
   2   5  -2      419.58      417.35      6.15 o 
   3   5  -2       95.84       97.86      3.20 o 
   4   5  -2       76.98       75.30      3.32 o 
   5   5  -2       59.45       60.07      3.43 o 
   6   5  -2      157.01      153.05      7.34 o 
   7   5  -2        7.96       10.62      4.17 o 
   8   5  -2        0.70        2.06      4.45 o 
   0   6  -2      508.36      517.00      7.12 o 
   1   6  -2      628.16      655.63      7.40 o 
   2   6  -2      352.02      356.84      5.91 o 
   3   6  -2      528.34      515.93      8.81 o 
   4   6  -2      260.88      272.09      6.19 o 
   5   6  -2      337.79      328.68      9.07 o 
   6   6  -2       38.09       35.38      4.26 o 
   7   6  -2      157.50      157.90      9.82 o 
   8   6  -2        4.65        9.18      4.44 o 
   1   7  -2      202.39      194.40      4.36 o 
   2   7  -2     1148.29     1186.72     11.13 o 
   3   7  -2      104.06      101.39      3.44 o 
   4   7  -2      220.21      217.83      6.57 o 
   5   7  -2       78.45       83.08      5.06 o 
   6   7  -2       24.30       19.77      3.64 o 
   7   7  -2       84.02       88.39      7.84 o 
   8   7  -2       34.71       38.71      6.89 o 
   0   8  -2     2186.20     2317.06     57.25 o 
   1   8  -2      190.15      196.73      4.62 o 
   2   8  -2      209.67      219.26      5.13 o 
   3   8  -2       35.36       38.75      2.53 o 
   4   8  -2       38.89       37.05      3.33 o 
   5   8  -2      243.13      246.11      8.34 o 
   6   8  -2        9.02        7.74      2.76 o 
   7   8  -2        5.28        5.57      3.76 o 
   8   8  -2        3.28        3.51      4.18 o 
   1   9  -2      157.49      137.19      4.15 o 
   2   9  -2      248.07      227.60      5.45 o 
   3   9  -2      427.40      421.49      8.77 o 
   4   9  -2      412.05      425.78      9.46 o 
   5   9  -2       73.94       67.52      5.37 o 
   6   9  -2       40.50       35.22      4.30 o 
   7   9  -2       54.85       58.89      7.26 o 
   8   9  -2       37.21       41.00      7.33 o 
   0  10  -2      399.08      436.36     10.01 o 
   1  10  -2       44.01       44.23      2.73 o 
   2  10  -2      372.18      395.18      7.40 o 
   3  10  -2       68.08       66.25      3.39 o 
   4  10  -2       44.95       47.23      3.90 o 
   5  10  -2       52.37       57.47      4.28 o 
   6  10  -2       45.64       50.76      5.07 o 
   7  10  -2       15.01       20.07      5.44 o 
   1  11  -2      453.31      437.29      7.88 o 
   2  11  -2      118.78      113.34      4.39 o 
   3  11  -2       78.46       84.14      3.90 o 
   4  11  -2       73.38       71.60      4.47 o 
   5  11  -2      216.78      215.90      7.65 o 
   6  11  -2       53.95       57.21      5.35 o 
   7  11  -2      141.21      149.27     11.19 o 
   0  12  -2       25.41       32.26      3.49 o 
   1  12  -2       12.00       13.50      2.22 o 
   2  12  -2      264.51      268.80      6.68 o 
   3  12  -2      104.84      102.38      5.06 o 
   4  12  -2       43.75       41.16      4.07 o 
   5  12  -2      176.02      186.96      7.39 o 
   6  12  -2        9.99        8.79      3.58 o 
   7  12  -2       43.16       52.47      6.72 o 
   1  13  -2       45.55       44.52      3.14 o 
   2  13  -2       68.58       70.94      3.89 o 
   3  13  -2       17.43       18.96      3.08 o 
   4  13  -2       89.32       81.16      4.92 o 
   5  13  -2       34.36       39.01      4.44 o 
   6  13  -2      152.60      160.30      9.86 o 
   7  13  -2       39.16       48.60      6.79 o 
   0  14  -2        3.04        3.86      2.26 o 
   1  14  -2       13.66       13.48      2.40 o 
   2  14  -2       19.58       22.57      2.95 o 
   3  14  -2       12.74       10.77      2.72 o 
   4  14  -2      132.72      136.10      6.31 o 
   5  14  -2      244.70      248.06      9.68 o 
   6  14  -2       10.80       14.56      4.38 o 
   1  15  -2      121.75      115.44      5.01 o 
   2  15  -2      263.37      257.77      7.31 o 
   3  15  -2      177.16      168.19      6.86 o 
   4  15  -2      111.94      110.29      5.93 o 
   5  15  -2       68.26       69.04      5.71 o 
   6  15  -2       42.55       48.25      5.81 o 
   0  16  -2       34.74       39.41      4.51 o 
   1  16  -2       79.58       78.60      4.49 o 
   2  16  -2      119.92      113.50      5.25 o 
   3  16  -2      176.63      175.78      7.19 o 
   4  16  -2        2.96        1.77      2.38 o 
   5  16  -2        4.73        4.94      3.38 o 
   6  16  -2        8.46        6.40      3.51 o 
   1  17  -2       15.66       13.17      2.88 o 
   2  17  -2      138.55      142.09      6.54 o 
   3  17  -2       25.43       31.39      4.57 o 
   4  17  -2       33.26       33.33      5.49 o 
   5  17  -2        2.94        4.51      3.38 o 
   0  18  -2      105.66      105.31      8.85 o 
   1  18  -2      170.72      154.67      6.94 o 
   2  18  -2       26.33       26.26      4.27 o 
   3  18  -2       65.79       69.17      6.45 o 
   4  18  -2        8.77        9.17      3.63 o 
   5  18  -2       21.20       22.39      5.05 o 
   1  19  -2       30.82       31.20      4.20 o 
   2  19  -2        1.40        1.72      2.37 o 
   3  19  -2        9.39       10.63      3.84 o 
   4  19  -2       28.13       28.96      5.32 o 
   0  20  -2       10.53        6.94      4.35 o 
   1  20  -2       15.66       16.62      3.45 o 
   2  20  -2       59.98       62.21      6.27 o 
   3  20  -2       59.46       63.51      6.74 o 
   4  20  -2        0.70        3.22      3.29 o 
   1  21  -2        8.51        8.59      2.93 o 
   2  21  -2       72.60       74.14      6.88 o 
   3  21  -2       21.83       25.13      5.34 o 
   0  22  -2       63.71       84.52      9.16 o 
   1  22  -2       15.53       14.81      4.01 o 
   2  22  -2       35.88       37.43      6.07 o 
   2   0  -1     5062.95     4986.06     42.65 o 
   4   0  -1     1074.55     1076.72     14.07 o 
   6   0  -1       38.00       36.15      5.23 o 
   8   0  -1       47.74       51.61      9.81 o 
   0   1  -1     2462.85     2373.37     17.30 o 
   1   1  -1      439.60      414.20      4.90 o 
   2   1  -1     4984.44     5136.43     21.64 o 
   3   1  -1     2101.30     2188.46     11.71 o 
   4   1  -1      317.45      305.48      5.38 o 
   5   1  -1      311.01      305.66      6.11 o 
   6   1  -1      186.65      182.69      6.01 o 
   7   1  -1       12.37       18.45      4.46 o 
   8   1  -1       13.28       16.00      5.19 o 
   1   2  -1      785.63      784.76      5.27 o 
   2   2  -1     3487.05     3612.31     20.35 o 
   3   2  -1     2330.65     2427.14     22.65 o 
   4   2  -1      141.48      151.97      3.86 o 
   5   2  -1      266.18      283.27      6.94 o 
   6   2  -1      184.12      193.63      6.18 o 
   7   2  -1       61.39       63.21      5.46 o 
   8   2  -1       25.14       23.30      5.64 o 
   0   3  -1    11249.41    10979.06     43.59 o 
   1   3  -1     2186.71     2110.73     10.33 o 
   2   3  -1      105.93      100.51      2.46 o 
   3   3  -1     1334.52     1369.26     10.36 o 
   4   3  -1      427.22      410.80      5.92 o 
   5   3  -1      280.52      270.76      5.76 o 
   6   3  -1       83.87       73.59      4.75 o 
   7   3  -1       65.28       73.34      5.88 o 
   8   3  -1        3.82        8.19      5.05 o 
   1   4  -1     2357.53     2361.34     14.78 o 
   2   4  -1       51.11       53.49      1.99 o 
   3   4  -1       46.46       49.84      2.00 o 
   4   4  -1      268.84      256.58      4.76 o 
   5   4  -1      126.34      122.88      4.07 o 
   6   4  -1      185.21      196.09      7.20 o 
   7   4  -1      120.20      113.51      6.96 o 
   8   4  -1       26.66       27.91      7.25 o 
   0   5  -1     5775.34     5708.56     69.77 o 
   1   5  -1      543.43      510.42      6.12 o 
   2   5  -1      386.01      364.87      5.03 o 
   3   5  -1      107.74      107.91      3.33 o 
   4   5  -1      220.22      228.52      4.97 o 
   5   5  -1      450.88      442.17      8.73 o 
   6   5  -1        7.84        6.78      2.51 o 
   7   5  -1       56.94       72.96      6.86 o 
   8   5  -1        2.39        1.60      4.27 o 
   1   6  -1       65.46       56.60      2.26 o 
   2   6  -1      146.27      143.57      3.47 o 
   3   6  -1      328.12      350.57      5.75 o 
   4   6  -1      126.87      122.55      3.84 o 
   5   6  -1       29.57       32.35      3.21 o 
   6   6  -1      182.19      181.57      8.13 o 
   7   6  -1      160.63      163.07      8.35 o 
   8   6  -1        0.02        0.72      4.07 o 
   0   7  -1      487.16      433.84      8.90 o 
   1   7  -1     2527.29     2561.32     19.46 o 
   2   7  -1     1351.23     1402.63     11.24 o 
   3   7  -1      149.26      140.19      3.77 o 
   4   7  -1       15.55       17.97      2.34 o 
   5   7  -1      245.90      245.47      6.86 o 
   6   7  -1        2.96        3.55      2.63 o 
   7   7  -1       70.20       77.22      6.18 o 
   8   7  -1       17.23       17.49      5.19 o 
   1   8  -1     1249.69     1316.31     11.92 o 
   2   8  -1       81.30       82.33      3.09 o 
   3   8  -1      308.69      322.38      4.78 o 
   4   8  -1       84.74       86.83      3.65 o 
   5   8  -1      247.88      255.06      8.23 o 
   6   8  -1       43.17       44.21      5.02 o 
   7   8  -1       14.35       18.36      4.28 o 
   8   8  -1       54.07       54.19      7.20 o 
   0   9  -1      644.52      649.81     12.13 o 
   1   9  -1      844.21      894.53      9.84 o 
   2   9  -1      365.15      370.70      6.53 o 
   3   9  -1      155.98      156.94      3.61 o 
   4   9  -1      768.43      790.83     12.20 o 
   5   9  -1      219.18      213.94     10.02 o 
   6   9  -1        4.88        5.56      2.93 o 
   7   9  -1       78.39       74.36      6.53 o 
   8   9  -1       38.33       37.40      6.81 o 
   1  10  -1      215.66      221.54      5.28 o 
   2  10  -1      894.56      873.28     10.42 o 
   3  10  -1       74.22       78.45      3.42 o 
   4  10  -1       24.68       26.95      3.28 o 
   5  10  -1      124.25      113.66      5.44 o 
   6  10  -1       50.28       52.58      5.66 o 
   7  10  -1        6.78        4.31      3.24 o 
   8  10  -1        0.94        1.22      3.77 o 
   0  11  -1     1880.97     1982.00     37.55 o 
   1  11  -1      211.80      219.15      5.50 o 
   2  11  -1        5.62        6.82      1.67 o 
   3  11  -1        6.92        6.28      1.77 o 
   4  11  -1        2.96        1.56      1.85 o 
   5  11  -1       55.24       53.49      4.10 o 
   6  11  -1       46.36       37.94      5.50 o 
   7  11  -1       32.88       38.71      5.93 o 
   1  12  -1      120.48      111.58      4.24 o 
   2  12  -1      654.37      676.32     10.06 o 
   3  12  -1       27.83       30.37      2.86 o 
   4  12  -1       30.97       31.01      3.63 o 
   5  12  -1       58.03       58.39      4.86 o 
   6  12  -1       17.79       17.36      4.27 o 
   7  12  -1       27.24       34.11      5.92 o 
   0  13  -1        1.17        4.92      2.44 o 
   1  13  -1      191.44      180.82      6.00 o 
   2  13  -1      149.28      147.39      5.10 o 
   3  13  -1       14.73       14.45      2.42 o 
   4  13  -1      371.51      365.62      9.33 o 
   5  13  -1       96.10       91.98      6.00 o 
   6  13  -1        2.17        1.97      3.00 o 
   7  13  -1       27.54       35.20      5.87 o 
   1  14  -1       42.81       38.23      3.14 o 
   2  14  -1       64.58       59.19      3.63 o 
   3  14  -1        7.60        7.51      2.36 o 
   4  14  -1      141.04      133.12      6.80 o 
   5  14  -1      177.35      181.96      8.23 o 
   6  14  -1        2.75        2.05      2.97 o 
   7  14  -1        6.58        8.38      4.14 o 
   0  15  -1     1132.50     1134.97     20.76 o 
   1  15  -1      449.08      430.76      9.02 o 
   2  15  -1       13.81       15.45      2.64 o 
   3  15  -1      111.12      114.80      5.63 o 
   4  15  -1       42.29       45.72      4.74 o 
   5  15  -1        1.91        1.24      2.41 o 
   6  15  -1       11.39       15.11      4.39 o 
   1  16  -1       63.11       58.81      3.89 o 
   2  16  -1      252.04      240.13      7.51 o 
   3  16  -1      180.39      166.41      7.56 o 
   4  16  -1       76.32       71.58      5.57 o 
   5  16  -1        9.06        9.58      3.34 o 
   6  16  -1       28.72       31.88      5.69 o 
   0  17  -1       70.06       62.53      5.22 o 
   1  17  -1      283.05      269.79      7.74 o 
   2  17  -1      268.73      278.50      8.41 o 
   3  17  -1       86.33       87.85      5.98 o 
   4  17  -1       30.92       34.30      4.89 o 
   5  17  -1       81.47       89.94      6.55 o 
   6  17  -1       52.59       63.06      7.11 o 
   1  18  -1      113.46      114.66      5.38 o 
   2  18  -1        4.31        6.12      2.58 o 
   3  18  -1       85.58       80.72      5.97 o 
   4  18  -1       31.46       28.45      4.69 o 
   5  18  -1       36.70       37.44      5.38 o 
   0  19  -1      161.85      179.30      9.50 o 
   1  19  -1       30.44       35.95      3.85 o 
   2  19  -1       17.08       15.90      3.34 o 
   3  19  -1       11.11        9.01      3.36 o 
   4  19  -1        9.50       12.88      3.72 o 
   5  19  -1        3.65        3.40      3.47 o 
   1  20  -1       47.23       50.83      4.78 o 
   2  20  -1        5.66        6.47      3.00 o 
   3  20  -1       32.18       36.80      5.14 o 
   4  20  -1        4.19        6.72      3.26 o 
   0  21  -1        8.50       10.22      4.14 o 
   1  21  -1       18.61       19.18      3.77 o 
   2  21  -1        7.88        7.66      3.51 o 
   3  21  -1       16.21       14.98      4.39 o 
   1  22  -1       21.55       27.76      4.76 o 
   2  22  -1        1.60        4.45      3.10 o 
   0  23  -1        1.79        2.08      4.93 o 
   1  23  -1        7.75        8.64      3.67 o 
   2   0   0      629.24      597.36      7.62 o 
   4   0   0      341.37      349.76      8.30 o 
   6   0   0        8.90        9.55      2.93 o 
   8   0   0       92.42       77.64     11.13 o 
   1   1   0      469.51      489.98      4.50 o 
   2   1   0      337.78      328.83      4.02 o 
   3   1   0      979.71     1041.45      8.61 o 
   4   1   0       30.31       27.36      2.02 o 
   5   1   0       33.66       34.77      2.50 o 
   6   1   0      139.53      138.80      5.38 o 
   7   1   0      156.79      131.54      7.34 o 
   8   1   0       67.92       62.76      7.27 o 
   9   1   0        0.04        0.52      4.36 o 
   0   2   0      809.54      880.35     13.42 o 
   1   2   0     2327.43     2103.29     13.88 o 
   2   2   0     7572.91     7767.51     35.78 o 
   3   2   0     5672.13     6014.32     31.09 o 
   4   2   0      470.53      475.89      6.73 o 
   5   2   0       44.11       43.89      2.73 o 
   6   2   0        0.00        2.18      1.84 o 
   7   2   0       60.89       56.42      5.33 o 
   8   2   0       19.28       17.89      5.00 o 
   1   3   0       90.07       90.61      1.93 o 
   2   3   0        6.01        4.67      1.08 o 
   3   3   0      682.90      700.16      6.97 o 
   4   3   0      150.19      147.11      3.80 o 
   5   3   0       83.18       85.03      3.42 o 
   6   3   0      303.12      302.58      7.81 o 
   7   3   0        4.49        4.99      2.93 o 
   8   3   0        0.36        0.02      3.38 o 
   0   4   0        5.95        5.81      1.24 o 
   1   4   0      802.08      784.51      6.11 o 
   2   4   0       20.70       21.73      1.37 o 
   3   4   0     1477.74     1490.57     11.12 o 
   4   4   0      181.21      188.10      5.15 o 
   5   4   0       54.08       45.09      3.54 o 
   6   4   0       14.39       13.69      2.72 o 
   7   4   0        2.09        3.70      2.47 o 
   8   4   0       11.83       11.41      4.51 o 
   1   5   0      236.52      231.47      3.72 o 
   2   5   0      180.67      176.51      3.45 o 
   3   5   0     3201.50     3455.24     19.56 o 
   4   5   0      286.02      279.34      4.96 o 
   5   5   0       64.59       70.23      3.89 o 
   6   5   0        4.36        6.88      2.24 o 
   7   5   0        1.04        1.08      2.25 o 
   8   5   0        2.33        2.67      4.24 o 
   0   6   0     3235.76     3175.35     32.68 o 
   1   6   0     1221.56     1289.38      9.31 o 
   2   6   0       28.58       34.54      1.85 o 
   3   6   0      848.60      844.81      8.31 o 
   4   6   0        0.56        1.02      1.36 o 
   5   6   0      141.85      148.38      5.39 o 
   6   6   0       55.42       51.74      4.38 o 
   7   6   0       15.53       11.56      3.19 o 
   8   6   0        8.73        6.48      4.74 o 
   1   7   0     2835.16     2917.50     17.42 o 
   2   7   0      625.06      635.90      7.28 o 
   3   7   0       93.54       92.88      3.09 o 
   4   7   0       91.61       87.52      3.93 o 
   5   7   0        8.93        8.45      2.18 o 
   6   7   0      206.44      213.54      7.93 o 
   7   7   0      158.49      143.27      8.16 o 
   8   7   0       16.72       20.05      5.67 o 
   0   8   0       20.40       32.60      9.12 o 
   1   8   0      617.16      637.80      7.54 o 
   2   8   0      133.76      120.58      3.51 o 
   3   8   0      114.46      116.99      3.63 o 
   4   8   0       36.75       41.73      2.53 o 
   5   8   0       50.54       56.47      3.72 o 
   6   8   0      297.94      267.24     10.23 o 
   7   8   0        8.39       13.80      3.97 o 
   8   8   0        0.31        2.92      4.11 o 
   1   9   0        0.10        3.89      1.23 o 
   2   9   0      169.49      182.06      4.48 o 
   3   9   0      234.77      247.08      5.35 o 
   4   9   0       16.56       18.91      2.64 o 
   5   9   0       24.27       27.11      3.65 o 
   6   9   0       36.03       32.50      4.87 o 
   7   9   0       79.32       81.19      6.74 o 
   8   9   0       11.87       12.40      4.46 o 
   0  10   0      617.20      616.23     11.74 o 
   1  10   0       54.96       55.76      2.76 o 
   2  10   0      347.02      351.78      6.46 o 
   3  10   0       22.69       24.61      2.40 o 
   4  10   0      458.95      471.18      9.21 o 
   5  10   0       12.24       10.37      2.88 o 
   6  10   0        8.47        7.39      3.28 o 
   7  10   0        4.03       10.58      3.90 o 
   8  10   0        4.42        4.11      3.57 o 
   1  11   0       40.10       36.80      2.48 o 
   2  11   0        5.14        6.18      1.59 o 
   3  11   0      287.25      278.04      6.20 o 
   4  11   0      474.79      481.72      9.54 o 
   5  11   0       23.67       26.81      3.93 o 
   6  11   0       26.18       18.48      4.32 o 
   7  11   0        0.73       -0.31      2.87 o 
   0  12   0      444.05      440.75     11.02 o 
   1  12   0       87.24       98.87      3.91 o 
   2  12   0        0.90        1.40      1.41 o 
   3  12   0      132.08      128.37      4.58 o 
   4  12   0       74.99       77.71      5.00 o 
   5  12   0        1.82        0.70      2.16 o 
   6  12   0        4.69        4.22      3.02 o 
   7  12   0        6.83        6.96      3.68 o 
   1  13   0        0.80        1.19      1.47 o 
   2  13   0      264.72      257.62      6.39 o 
   3  13   0       18.19       14.39      2.36 o 
   4  13   0       69.07       68.87      5.02 o 
   5  13   0       59.32       64.02      5.01 o 
   6  13   0       74.79       66.06      6.35 o 
   7  13   0       41.69       55.42      6.79 o 
   0  14   0      168.10      160.27      7.53 o 
   1  14   0      503.80      492.63      9.03 o 
   2  14   0       96.05      100.54      4.40 o 
   3  14   0      424.20      418.84     21.01 o 
   4  14   0       13.93       14.70      3.26 o 
   5  14   0      127.52      110.35      7.45 o 
   6  14   0        4.98        6.38      3.38 o 
   7  14   0        3.80        6.47      3.71 o 
   1  15   0       13.77       15.02      2.70 o 
   2  15   0      490.22      480.72      9.36 o 
   3  15   0      115.81      113.42      5.49 o 
   4  15   0      119.92      114.49      6.45 o 
   5  15   0       20.59       20.43      4.53 o 
   6  15   0       16.31       12.72      4.17 o 
   0  16   0      101.78      113.40      7.06 o 
   1  16   0      128.28      117.17      5.02 o 
   2  16   0       73.55       68.36      4.55 o 
   3  16   0        7.56        7.82      2.76 o 
   4  16   0       15.16       15.27      3.45 o 
   5  16   0      338.63      355.77     13.23 o 
   6  16   0       24.01       19.13      4.77 o 
   1  17   0       35.99       32.07      3.45 o 
   2  17   0       66.57       55.49      4.37 o 
   3  17   0       76.87       81.20      5.73 o 
   4  17   0      195.72      213.70      9.09 o 
   5  17   0       32.40       35.24      5.86 o 
   6  17   0       30.18       31.44      5.80 o 
   0  18   0       93.72       89.71      6.78 o 
   1  18   0        1.64        3.36      2.07 o 
   2  18   0       33.79       43.11      4.36 o 
   3  18   0      199.30      194.23      9.60 o 
   4  18   0        7.19        6.62      3.03 o 
   5  18   0        1.55        1.30      3.06 o 
   1  19   0      165.02      162.75      7.06 o 
   2  19   0       31.63       31.99      4.03 o 
   3  19   0      107.85      105.34      7.60 o 
   4  19   0        0.27       -0.57      2.52 o 
   5  19   0        3.40        1.69      3.33 o 
   0  20   0       13.53        9.57      4.58 o 
   1  20   0       98.93       93.00      6.27 o 
   2  20   0       22.44       22.46      3.76 o 
   3  20   0       60.51       67.64      6.55 o 
   4  20   0        7.70       11.67      4.11 o 
   1  21   0       44.54       56.15      5.27 o 
   2  21   0       85.09       86.75      6.44 o 
   3  21   0        1.45        1.96      2.77 o 
   0  22   0       56.97       66.94      8.39 o 
   1  22   0        0.00        2.76      2.76 o 
   2  22   0       12.31       17.24      3.92 o 
   3  22   0        3.25        2.93      2.98 o 
   1  23   0       16.98       21.86      4.95 o 
   2   0   1     5063.21     4897.59     36.90 o 
   4   0   1     1075.06     1069.44     22.19 o 
   6   0   1       37.94       35.98      5.54 o 
   8   0   1       47.93       53.65      9.96 o 
   0   1   1     2461.25     2380.83     18.85 o 
   1   1   1      440.72      402.52      5.80 o 
   2   1   1     4984.52     5145.70     21.50 o 
   3   1   1     2100.35     2179.17     15.83 o 
   4   1   1      317.21      307.61      5.61 o 
   5   1   1      310.67      309.05      6.29 o 
   6   1   1      186.90      178.46      6.23 o 
   7   1   1       12.42       13.14      3.17 o 
   8   1   1       13.25       13.01      4.70 o 
   1   2   1      786.58      791.78     10.45 o 
   2   2   1     3488.20     3566.37     26.47 o 
   3   2   1     2331.07     2417.64     21.98 o 
   4   2   1      141.59      151.86      3.88 o 
   5   2   1      266.38      261.31      5.66 o 
   6   2   1      183.86      182.36      7.65 o 
   7   2   1       61.29       62.18      5.01 o 
   8   2   1       25.09       35.97      5.68 o 
   0   3   1    11251.59    11015.23     46.79 o 
   1   3   1     2184.80     2114.90     10.91 o 
   2   3   1      105.53      101.05      3.75 o 
   3   3   1     1336.00     1322.66     13.35 o 
   4   3   1      426.54      408.92      8.40 o 
   5   3   1      280.07      271.00      7.08 o 
   6   3   1       83.96       78.44      4.52 o 
   7   3   1       65.23       64.39      5.11 o 
   8   3   1        3.83        7.25      3.74 o 
   1   4   1     2357.50     2352.80     12.84 o 
   2   4   1       51.24       52.17      2.14 o 
   3   4   1       46.24       47.70      3.29 o 
   4   4   1      268.58      247.50      6.79 o 
   5   4   1      126.59      132.54      5.23 o 
   6   4   1      185.13      191.74      6.74 o 
   7   4   1      120.39      114.49      6.45 o 
   8   4   1       26.73       31.28      5.53 o 
   0   5   1     5778.40     5823.01     37.98 o 
   1   5   1      543.30      515.12      6.21 o 
   2   5   1      385.86      378.46      5.71 o 
   3   5   1      107.92      108.48      3.40 o 
   4   5   1      219.63      222.65      5.75 o 
   5   5   1      450.94      441.78     10.10 o 
   6   5   1        7.75        5.19      2.26 o 
   7   5   1       57.10       66.28      4.75 o 
   8   5   1        2.38        2.47      3.38 o 
   1   6   1       65.51       58.43      2.45 o 
   2   6   1      146.17      148.18      3.89 o 
   3   6   1      328.17      332.62      6.09 o 
   4   6   1      127.19      120.29      4.43 o 
   5   6   1       29.62       35.10      3.15 o 
   6   6   1      181.94      193.38      6.97 o 
   7   6   1      160.77      146.15      7.33 o 
   8   6   1        0.02        1.27      3.38 o 
   0   7   1      488.26      440.42      7.81 o 
   1   7   1     2526.11     2602.28     13.73 o 
   2   7   1     1351.38     1414.64     12.39 o 
   3   7   1      149.75      138.83      4.25 o 
   4   7   1       15.62       16.86      2.19 o 
   5   7   1      246.33      235.18      7.85 o 
   6   7   1        2.96        3.95      2.18 o 
   7   7   1       70.12       81.58      5.96 o 
   8   7   1       17.15       16.63      5.19 o 
   1   8   1     1249.21     1336.66     10.90 o 
   2   8   1       81.14       78.23      3.32 o 
   3   8   1      308.80      317.43      6.60 o 
   4   8   1       84.52       83.19      3.80 o 
   5   8   1      247.77      244.07      8.17 o 
   6   8   1       42.84       44.59      4.13 o 
   7   8   1       14.34       16.18      3.81 o 
   8   8   1       54.15       53.07      8.02 o 
   0   9   1      646.24      669.70     11.04 o 
   1   9   1      843.98      915.74     11.95 o 
   2   9   1      364.89      373.11      5.68 o 
   3   9   1      156.17      149.88      4.86 o 
   4   9   1      768.25      799.01     14.89 o 
   5   9   1      219.46      207.92      9.17 o 
   6   9   1        4.89        4.84      2.41 o 
   7   9   1       78.23       67.19      6.43 o 
   8   9   1       38.49       36.78      7.10 o 
   1  10   1      215.31      223.22      4.95 o 
   2  10   1      893.78      914.28     11.86 o 
   3  10   1       74.41       84.12      3.12 o 
   4  10   1       24.89       27.47      2.98 o 
   5  10   1      124.53      119.58      7.07 o 
   6  10   1       50.18       55.96      4.88 o 
   7  10   1        6.79        7.86      3.62 o 
   8  10   1        0.93        2.44      3.35 o 
   0  11   1     1882.10     2039.30     21.45 o 
   1  11   1      211.51      226.83      5.26 o 
   2  11   1        5.69        6.99      1.56 o 
   3  11   1        6.91        6.36      2.00 o 
   4  11   1        2.96        2.43      1.84 o 
   5  11   1       55.17       56.75      5.51 o 
   6  11   1       46.34       43.26      4.84 o 
   7  11   1       32.97       36.83      5.85 o 
   1  12   1      120.70      112.28      4.06 o 
   2  12   1      654.51      682.53     14.29 o 
   3  12   1       27.90       31.04      3.31 o 
   4  12   1       31.00       32.03      3.86 o 
   5  12   1       57.96       50.52      5.38 o 
   6  12   1       17.81       18.31      3.81 o 
   7  12   1       27.22       31.00      5.53 o 
   0  13   1        1.16        4.82      2.38 o 
   1  13   1      191.41      193.88      5.45 o 
   2  13   1      149.35      147.01      5.59 o 
   3  13   1       14.66       13.62      2.75 o 
   4  13   1      371.73      362.11     10.15 o 
   5  13   1       96.14       86.07      6.60 o 
   6  13   1        2.17        2.64      3.08 o 
   7  13   1       27.52       31.36      5.71 o 
   1  14   1       42.62       40.36      3.02 o 
   2  14   1       64.63       60.90      4.08 o 
   3  14   1        7.65       10.07      2.57 o 
   4  14   1      141.03      140.06      6.77 o 
   5  14   1      177.39      171.92      9.01 o 
   6  14   1        2.79        2.41      3.06 o 
   7  14   1        6.54        7.97      3.90 o 
   0  15   1     1132.11     1183.55     30.08 o 
   1  15   1      448.81      436.11      8.68 o 
   2  15   1       13.64       13.27      2.75 o 
   3  15   1      111.32      116.02      5.53 o 
   4  15   1       42.37       42.04      5.13 o 
   5  15   1        1.92        6.26      3.33 o 
   6  15   1       11.42       14.06      4.33 o 
   1  16   1       63.21       62.19      4.29 o 
   2  16   1      252.12      250.87      8.46 o 
   3  16   1      180.66      172.90      6.85 o 
   4  16   1       76.22       73.39      6.37 o 
   5  16   1        9.10        8.48      3.75 o 
   6  16   1       28.74       27.93      5.51 o 
   0  17   1       70.43       66.56      6.57 o 
   1  17   1      283.33      281.35      8.47 o 
   2  17   1      268.28      280.20      8.63 o 
   3  17   1       86.26       98.56      5.96 o 
   4  17   1       30.84       32.21      5.34 o 
   5  17   1       81.32       85.28      7.27 o 
   6  17   1       52.65       63.72      7.15 o 
   1  18   1      113.62      119.62      6.37 o 
   2  18   1        4.30        7.05      2.69 o 
   3  18   1       85.58       86.32      6.56 o 
   4  18   1       31.43       31.75      5.34 o 
   5  18   1       36.61       38.65      6.05 o 
   0  19   1      161.46      161.79     11.08 o 
   1  19   1       30.50       31.59      4.03 o 
   2  19   1       17.10       14.06      3.20 o 
   3  19   1       11.09       12.43      3.53 o 
   4  19   1        9.56       12.17      4.02 o 
   5  19   1        3.67        3.34      3.49 o 
   1  20   1       47.19       52.69      5.18 o 
   2  20   1        5.66        3.58      2.65 o 
   3  20   1       32.10       35.95      5.05 o 
   4  20   1        4.21        5.37      3.56 o 
   0  21   1        8.52       10.03      4.99 o 
   1  21   1       18.64       19.85      4.61 o 
   2  21   1        7.86        9.23      3.11 o 
   3  21   1       16.20       19.44      4.17 o 
   1  22   1       21.53       23.10      4.90 o 
   2  22   1        1.59        3.34      3.22 o 
   0  23   1        1.81        4.21      4.44 o 
   1  23   1        7.76       10.81      3.93 o 
   0   0   2     8128.83     8281.22     64.90 o 
   2   0   2     1325.88     1290.14     21.36 o 
   4   0   2     2134.28     2147.72     39.57 o 
   6   0   2      372.02      346.97     14.40 o 
   8   0   2       36.81       36.52      7.45 o 
   1   1   2     3594.11     3728.54     24.87 o 
   2   1   2       26.12       26.28      1.96 o 
   3   1   2      847.43      884.42     10.43 o 
   4   1   2     1315.88     1352.06     15.11 o 
   5   1   2      374.99      383.14      7.67 o 
   6   1   2      591.22      527.62     28.65 o 
   7   1   2       17.35       13.99      3.52 o 
   8   1   2       15.48       14.60      3.93 o 
   0   2   2     1991.32     2083.25     31.45 o 
   1   2   2      805.56      783.84      8.32 o 
   2   2   2      579.48      546.32      7.55 o 
   3   2   2      608.03      592.54     10.54 o 
   4   2   2      580.73      571.32      8.47 o 
   5   2   2       41.94       44.69      3.74 o 
   6   2   2       47.08       42.17      4.56 o 
   7   2   2       86.78       87.75      6.04 o 
   8   2   2        0.99        3.25      3.16 o 
   1   3   2      541.99      536.92      6.59 o 
   2   3   2       74.88       76.57      3.99 o 
   3   3   2      202.95      203.31      4.73 o 
   4   3   2       15.76       17.56      2.03 o 
   5   3   2        0.40       -0.16      1.73 o 
   6   3   2      202.13      199.24      9.11 o 
   7   3   2       76.98       68.07      5.50 o 
   8   3   2       11.06       11.90      3.77 o 
   0   4   2     4568.41     4729.73     78.97 o 
   1   4   2      671.08      649.43      8.23 o 
   2   4   2     1052.85     1108.36     11.52 o 
   3   4   2      434.94      410.59      6.50 o 
   4   4   2      126.70      113.43      5.04 o 
   5   4   2       59.46       57.14      4.21 o 
   6   4   2       20.12       24.03      3.46 o 
   7   4   2        7.48        6.36      3.01 o 
   8   4   2       64.68       77.12      6.50 o 
   1   5   2     1583.34     1603.03     19.98 o 
   2   5   2      419.28      412.76      7.96 o 
   3   5   2       95.94      102.98      3.32 o 
   4   5   2       77.05       68.73      4.16 o 
   5   5   2       59.50       54.99      4.25 o 
   6   5   2      156.60      152.12      6.96 o 
   7   5   2        7.90        6.62      3.12 o 
   8   5   2        0.69       -0.04      3.11 o 
   0   6   2      508.88      502.96     13.76 o 
   1   6   2      628.19      683.43      6.71 o 
   2   6   2      351.38      362.74      6.21 o 
   3   6   2      528.26      537.23      8.22 o 
   4   6   2      260.62      251.84      6.78 o 
   5   6   2      337.63      325.61      8.26 o 
   6   6   2       38.12       36.18      4.30 o 
   7   6   2      157.49      139.84      7.52 o 
   8   6   2        4.71        8.67      3.91 o 
   1   7   2      202.86      197.77      3.84 o 
   2   7   2     1148.56     1177.89     15.29 o 
   3   7   2      104.24      106.19      3.77 o 
   4   7   2      220.34      220.29      7.05 o 
   5   7   2       78.50       81.98      4.57 o 
   6   7   2       24.38       18.20      3.57 o 
   7   7   2       84.09       87.31      5.68 o 
   8   7   2       34.77       38.03      6.18 o 
   0   8   2     2186.72     2358.09     24.11 o 
   1   8   2      190.17      200.37      4.10 o 
   2   8   2      209.35      228.47      5.55 o 
   3   8   2       35.26       37.27      2.68 o 
   4   8   2       38.96       40.54      3.74 o 
   5   8   2      243.37      245.66      7.51 o 
   6   8   2        9.05        9.59      2.92 o 
   7   8   2        5.31        3.58      2.70 o 
   8   8   2        3.29       -0.24      3.62 o 
   1   9   2      157.83      141.46      3.70 o 
   2   9   2      247.86      233.80      5.86 o 
   3   9   2      427.60      417.31      8.02 o 
   4   9   2      412.45      412.64      9.96 o 
   5   9   2       73.96       73.35      5.23 o 
   6   9   2       40.42       39.37      4.63 o 
   7   9   2       54.82       56.84      5.76 o 
   8   9   2       37.28       38.06      7.23 o 
   0  10   2      398.89      429.90     11.41 o 
   1  10   2       44.02       45.04      2.43 o 
   2  10   2      372.70      393.82      7.87 o 
   3  10   2       67.95       71.64      4.13 o 
   4  10   2       45.03       44.40      4.04 o 
   5  10   2       52.23       54.28      5.52 o 
   6  10   2       45.55       47.99      5.10 o 
   7  10   2       14.94       19.36      3.85 o 
   1  11   2      453.76      460.95      7.25 o 
   2  11   2      118.85      119.32      4.75 o 
   3  11   2       78.49       81.29      4.20 o 
   4  11   2       73.21       70.56      4.90 o 
   5  11   2      216.58      210.98      9.38 o 
   6  11   2       54.03       53.75      5.39 o 
   7  11   2      141.41      150.51      9.23 o 
   0  12   2       25.52       32.09      4.43 o 
   1  12   2       11.98       14.27      2.08 o 
   2  12   2      264.48      262.78      7.05 o 
   3  12   2      104.95      104.62      4.85 o 
   4  12   2       43.79       38.05      4.23 o 
   5  12   2      175.53      179.93      8.97 o 
   6  12   2       10.01        9.30      3.34 o 
   7  12   2       43.22       53.62      6.61 o 
   1  13   2       45.52       46.02      3.82 o 
   2  13   2       68.51       69.17      4.46 o 
   3  13   2       17.52       16.12      2.90 o 
   4  13   2       89.39       88.16      5.59 o 
   5  13   2       34.36       36.97      5.30 o 
   6  13   2      152.68      165.03      8.40 o 
   7  13   2       39.09       43.64      6.44 o 
   0  14   2        3.00        0.57      2.78 o 
   1  14   2       13.66       13.86      2.62 o 
   2  14   2       19.60       21.84      3.14 o 
   3  14   2       12.76       12.31      2.69 o 
   4  14   2      132.79      134.19      6.78 o 
   5  14   2      244.65      261.81     11.09 o 
   6  14   2       10.82       17.49      4.42 o 
   1  15   2      121.85      113.95      5.73 o 
   2  15   2      263.67      257.11      7.81 o 
   3  15   2      177.23      171.13      6.63 o 
   4  15   2      111.76      116.85      7.47 o 
   5  15   2       68.27       69.64      6.48 o 
   6  15   2       42.57       49.06      6.70 o 
   0  16   2       34.82       41.21      7.64 o 
   1  16   2       79.76       75.42      4.67 o 
   2  16   2      119.97      114.59      5.61 o 
   3  16   2      176.30      172.54      6.90 o 
   4  16   2        2.94       -0.97      2.53 o 
   5  16   2        4.73        2.34      3.07 o 
   6  16   2        8.44        8.33      3.93 o 
   1  17   2       15.64       11.19      3.03 o 
   2  17   2      138.27      139.69      7.04 o 
   3  17   2       25.34       25.23      4.06 o 
   4  17   2       33.42       44.61      5.80 o 
   5  17   2        2.93        1.70      3.06 o 
   0  18   2      105.45      103.85     11.07 o 
   1  18   2      170.70      157.81      9.59 o 
   2  18   2       26.36       25.56      4.08 o 
   3  18   2       65.95       65.67      6.23 o 
   4  18   2        8.81        7.78      4.20 o 
   5  18   2       21.17       18.30      5.50 o 
   1  19   2       30.84       30.85      5.08 o 
   2  19   2        1.41       -1.23      2.47 o 
   3  19   2        9.47       14.43      4.23 o 
   4  19   2       28.06       26.80      5.94 o 
   0  20   2       10.50        6.91      4.47 o 
   1  20   2       15.66       17.69      4.38 o 
   2  20   2       60.06       61.42      6.26 o 
   3  20   2       59.49       46.25      8.59 o 
   4  20   2        0.71        2.74      3.87 o 
   1  21   2        8.56        8.18      3.56 o 
   2  21   2       72.58       78.15      7.00 o 
   3  21   2       21.79       22.29      5.71 o 
   0  22   2       63.65       89.85     12.15 o 
   1  22   2       15.54       14.06      4.33 o 
   2  22   2       35.92       47.53      6.53 o 
   2   0   3     2140.92     2258.23     44.79 o 
   4   0   3       51.62       47.70      4.86 o 
   6   0   3      792.72      760.81     22.21 o 
   8   0   3       29.43       27.16      7.00 o 
   0   1   3      773.26      824.35     40.20 o 
   1   1   3      441.20      406.26      6.74 o 
   2   1   3      110.03      120.59      3.62 o 
   3   1   3      687.54      709.16      9.48 o 
   4   1   3       10.26        7.46      2.09 o 
   5   1   3      420.28      417.62     10.18 o 
   6   1   3      132.42      112.24      6.53 o 
   7   1   3       25.21       23.44      4.31 o 
   8   1   3       91.25       89.32      6.88 o 
   1   2   3      294.17      288.87      6.06 o 
   2   2   3       34.81       32.29      2.07 o 
   3   2   3      520.59      523.17      9.17 o 
   4   2   3      186.20      181.28      5.90 o 
   5   2   3      193.85      195.87      7.29 o 
   6   2   3      241.95      229.62      8.89 o 
   7   2   3      100.69      103.89      6.81 o 
   8   2   3       49.16       53.27      6.13 o 
   0   3   3     2141.20     2273.39     57.67 o 
   1   3   3      366.74      380.15      6.87 o 
   2   3   3      235.73      246.89      6.32 o 
   3   3   3       50.58       52.40      3.25 o 
   4   3   3      136.30      131.34      4.78 o 
   5   3   3      174.17      165.92      6.86 o 
   6   3   3       13.34       18.57      4.07 o 
   7   3   3       66.17       71.26      5.85 o 
   8   3   3        6.28        7.15      3.63 o 
   1   4   3      124.42      128.45      3.84 o 
   2   4   3      415.00      420.47      7.60 o 
   3   4   3      123.43      119.16      4.58 o 
   4   4   3       98.28       99.10      4.22 o 
   5   4   3      378.89      356.97     12.68 o 
   6   4   3       54.27       60.70      4.89 o 
   7   4   3       20.86       21.60      4.27 o 
   8   4   3       60.16       76.39      6.59 o 
   0   5   3      514.13      459.66     14.39 o 
   1   5   3      174.87      179.27      4.49 o 
   2   5   3      150.61      145.91      4.45 o 
   3   5   3      209.11      210.54      5.62 o 
   4   5   3      110.04      103.81      5.27 o 
   5   5   3      176.06      168.34      7.14 o 
   6   5   3       52.17       57.72      5.01 o 
   7   5   3       12.95        9.32      3.52 o 
   8   5   3       43.25       53.40      6.33 o 
   1   6   3      589.13      599.46     13.17 o 
   2   6   3      129.13      129.15      4.12 o 
   3   6   3      232.40      211.95      6.67 o 
   4   6   3       33.70       36.77      3.42 o 
   5   6   3      223.77      218.77      7.40 o 
   6   6   3      235.66      240.53      8.21 o 
   7   6   3       52.49       58.73      5.74 o 
   8   6   3        8.46        5.96      3.49 o 
   0   7   3      272.78      295.52     14.53 o 
   1   7   3      154.06      157.51      4.17 o 
   2   7   3       65.20       65.06      3.16 o 
   3   7   3      782.01      791.00     12.82 o 
   4   7   3       23.03       24.76      3.23 o 
   5   7   3       16.00       18.84      3.18 o 
   6   7   3       41.78       47.33      5.08 o 
   7   7   3       20.68       19.34      4.76 o 
   1   8   3      103.76      103.46      3.56 o 
   2   8   3      806.53      820.20     14.13 o 
   3   8   3       94.36       90.23      4.78 o 
   4   8   3        4.47        5.87      2.44 o 
   5   8   3      239.80      227.51      7.68 o 
   6   8   3      109.83      104.92      6.43 o 
   7   8   3      107.01      116.90      8.14 o 
   0   9   3      120.56      131.39      7.36 o 
   1   9   3       50.23       55.74      2.61 o 
   2   9   3      269.59      291.19      6.73 o 
   3   9   3       38.04       38.60      3.64 o 
   4   9   3       96.69      103.15      5.57 o 
   5   9   3      270.90      271.52      8.52 o 
   6   9   3       89.28       88.41      6.13 o 
   7   9   3        6.49        8.43      3.37 o 
   1  10   3       77.76       80.91      3.19 o 
   2  10   3      265.23      263.95      6.68 o 
   3  10   3       40.58       47.69      4.09 o 
   4  10   3      366.78      357.07     10.01 o 
   5  10   3      119.48      117.03      5.90 o 
   6  10   3       60.58       61.44      5.58 o 
   7  10   3       33.72       31.13      5.01 o 
   0  11   3       97.91      108.10      6.71 o 
   1  11   3      247.31      264.55      6.47 o 
   2  11   3       85.45       82.56      4.12 o 
   3  11   3       77.83       76.64      4.88 o 
   4  11   3      194.33      186.34      7.91 o 
   5  11   3       24.34       20.54      3.69 o 
   6  11   3       24.42       26.23      4.45 o 
   7  11   3       19.87       19.55      4.29 o 
   1  12   3       88.96       91.33      5.04 o 
   2  12   3       98.08       98.81      5.35 o 
   3  12   3       36.73       34.16      3.94 o 
   4  12   3       30.41       36.30      4.16 o 
   5  12   3      100.97      100.72      7.11 o 
   6  12   3       69.09       74.06      6.10 o 
   7  12   3        3.46        6.03      3.45 o 
   0  13   3      269.49      259.70     10.61 o 
   1  13   3        0.11        0.47      1.93 o 
   2  13   3      116.32      112.25      5.88 o 
   3  13   3       33.99       41.42      4.93 o 
   4  13   3       42.44       38.16      4.33 o 
   5  13   3      113.84      115.02      7.64 o 
   6  13   3       15.90       20.31      4.32 o 
   1  14   3       90.85       93.13      5.86 o 
   2  14   3       41.88       38.54      4.23 o 
   3  14   3       15.97       12.71      3.60 o 
   4  14   3       50.78       52.75      5.54 o 
   5  14   3       90.58       97.29      8.47 o 
   6  14   3        7.70        6.34      3.66 o 
   0  15   3      101.64      114.00     10.90 o 
   1  15   3       65.08       61.10      4.82 o 
   2  15   3      133.66      124.87      6.47 o 
   3  15   3       41.87       43.49      5.47 o 
   4  15   3       12.61       16.14      4.02 o 
   5  15   3       28.87       31.37      6.25 o 
   6  15   3       31.91       29.16      6.46 o 
   1  16   3       81.12       86.99      7.09 o 
   2  16   3      126.85      128.11      6.77 o 
   3  16   3       13.74       14.21      3.92 o 
   4  16   3       65.73       63.06      7.01 o 
   5  16   3       95.99      102.47      9.05 o 
   0  17   3        8.71        5.77      4.56 o 
   1  17   3       57.33       50.97      5.53 o 
   2  17   3      193.65      191.77      8.27 o 
   3  17   3       41.02       37.67      5.38 o 
   4  17   3       76.47       76.71      7.78 o 
   5  17   3       18.39       21.47      5.73 o 
   1  18   3       10.28       10.02      3.65 o 
   2  18   3       51.23       54.11      6.09 o 
   3  18   3       29.04       29.19      5.21 o 
   4  18   3       12.55       12.40      4.66 o 
   0  19   3      182.09      190.85     15.97 o 
   1  19   3       24.14       21.53      4.58 o 
   2  19   3       32.92       30.98      6.11 o 
   3  19   3        0.01        0.20      3.00 o 
   4  19   3       14.13       12.74      4.93 o 
   1  20   3       14.00        9.80      3.66 o 
   2  20   3        0.93        1.11      3.56 o 
   3  20   3        3.47        1.22      4.01 o 
   0  21   3       39.42       56.94      8.76 o 
   1  21   3        1.35        4.52      3.19 o 
   2  21   3       42.72       49.69      7.77 o 
   0   0   4     3452.68     3676.81     86.20 o 
   2   0   4      803.55      776.91     24.04 o 
   4   0   4       52.93       51.13      5.51 o 
   6   0   4       51.93       48.92      7.14 o 
   1   1   4       18.26       18.70      2.31 o 
   2   1   4      288.11      280.66      6.27 o 
   3   1   4      178.10      173.53      5.00 o 
   4   1   4       30.55       33.33      3.55 o 
   5   1   4      173.07      177.20      7.88 o 
   6   1   4       35.22       32.78      5.24 o 
   7   1   4      126.15      150.73      8.30 o 
   0   2   4       50.14       60.04      4.19 o 
   1   2   4      112.37      119.90      4.31 o 
   2   2   4      472.69      471.68      9.22 o 
   3   2   4      357.12      334.03      9.68 o 
   4   2   4        1.72        1.85      1.93 o 
   5   2   4      212.44      201.12      8.47 o 
   6   2   4        1.93        2.14      2.76 o 
   7   2   4       88.96       91.68      6.76 o 
   1   3   4      390.49      401.39      7.58 o 
   2   3   4      316.58      314.85      8.11 o 
   3   3   4       78.23       76.38      4.32 o 
   4   3   4      286.08      309.80      8.40 o 
   5   3   4       35.37       30.32      4.21 o 
   6   3   4       35.98       32.06      5.07 o 
   7   3   4       21.86       28.32      4.88 o 
   0   4   4      692.57      732.07     28.14 o 
   1   4   4      208.20      214.64      5.50 o 
   2   4   4       17.65       15.92      2.31 o 
   3   4   4      375.69      374.22      8.84 o 
   4   4   4       12.67       11.84      3.01 o 
   5   4   4       75.89       73.80      5.18 o 
   6   4   4       39.75       35.14      5.35 o 
   7   4   4       19.93       20.04      4.75 o 
   1   5   4      600.49      592.17     12.57 o 
   2   5   4       23.55       26.30      2.76 o 
   3   5   4      133.86      133.08      5.74 o 
   4   5   4      105.91       96.85      5.44 o 
   5   5   4       44.41       42.17      4.62 o 
   6   5   4      235.06      230.84      9.23 o 
   7   5   4       30.25       31.45      5.71 o 
   0   6   4      809.64      839.36     22.35 o 
   1   6   4       82.99       77.88      4.66 o 
   2   6   4       34.87       33.12      2.95 o 
   3   6   4        4.97        3.03      1.83 o 
   4   6   4       77.87       75.47      4.63 o 
   5   6   4      247.21      237.57      8.11 o 
   6   6   4       64.50       65.51      4.98 o 
   7   6   4       14.61       16.14      4.48 o 
   1   7   4      162.51      150.82      6.37 o 
   2   7   4       75.44       77.65      3.70 o 
   3   7   4      110.25      108.80      5.36 o 
   4   7   4      135.74      131.61      5.89 o 
   5   7   4      243.39      228.01      8.04 o 
   6   7   4       75.75       77.06      5.89 o 
   7   7   4       26.64       28.21      5.48 o 
   0   8   4      143.66      145.38     10.26 o 
   1   8   4       24.47       26.82      3.25 o 
   2   8   4       72.77       73.06      4.40 o 
   3   8   4       25.95       24.57      3.46 o 
   4   8   4      152.22      144.63      6.26 o 
   5   8   4       48.72       55.69      4.52 o 
   6   8   4       18.27       14.43      3.41 o 
   7   8   4       22.14       25.92      5.45 o 
   1   9   4      237.85      242.58      6.62 o 
   2   9   4       79.88       77.87      4.66 o 
   3   9   4       11.24       11.54      3.17 o 
   4   9   4      241.94      232.85      9.67 o 
   5   9   4       51.30       52.38      4.57 o 
   6   9   4       78.14       81.71      6.16 o 
   7   9   4        8.80       12.76      4.31 o 
   0  10   4      240.41      244.96     10.85 o 
   1  10   4      135.98      133.47      5.96 o 
   2  10   4        9.70       13.91      2.80 o 
   3  10   4      199.32      199.59      8.77 o 
   4  10   4      116.45      112.15      7.10 o 
   5  10   4       22.27       23.91      4.30 o 
   6  10   4        1.19        2.18      3.10 o 
   1  11   4       65.24       61.72      4.39 o 
   2  11   4      112.57      119.39      5.91 o 
   3  11   4      132.32      138.54      7.52 o 
   4  11   4        7.51        4.43      2.87 o 
   5  11   4       27.39       29.10      4.66 o 
   6  11   4       33.34       32.17      5.74 o 
   0  12   4       56.93       64.26      8.44 o 
   1  12   4      189.33      183.69      7.64 o 
   2  12   4      385.71      357.24     13.15 o 
   3  12   4       42.43       44.66      5.04 o 
   4  12   4       35.80       36.59      5.47 o 
   5  12   4        5.99        3.51      3.28 o 
   6  12   4       16.28       18.05      4.62 o 
   1  13   4        2.39        0.73      2.10 o 
   2  13   4       11.78       13.24      3.56 o 
   3  13   4       57.52       59.59      5.61 o 
   4  13   4       45.91       48.29      5.59 o 
   5  13   4        6.53        6.55      3.84 o 
   6  13   4        0.46        3.09      3.30 o 
   0  14   4      369.20      339.36     20.84 o 
   1  14   4       63.08       61.11      5.42 o 
   2  14   4      128.58      126.08      7.48 o 
   3  14   4        0.20        0.53      2.58 o 
   4  14   4       25.90       23.63      4.76 o 
   5  14   4       29.60       30.41      6.38 o 
   1  15   4        6.73        6.24      3.03 o 
   2  15   4      204.37      191.82      9.24 o 
   3  15   4       22.13       24.04      4.71 o 
   4  15   4       15.66       13.63      4.13 o 
   5  15   4        2.22        3.93      3.76 o 
   0  16   4       48.16       46.43      8.69 o 
   1  16   4       33.49       31.72      5.08 o 
   2  16   4       53.26       43.51      5.36 o 
   3  16   4       24.10       21.31      4.56 o 
   4  16   4       16.53       18.42      4.69 o 
   5  16   4       82.77       81.44      8.36 o 
   1  17   4        7.02       11.74      3.75 o 
   2  17   4       15.31       15.59      5.01 o 
   3  17   4       21.59       21.68      4.75 o 
   4  17   4       64.81       71.94      6.98 o 
   0  18   4       22.65       34.64      9.57 o 
   1  18   4        9.96       12.77      3.93 o 
   2  18   4       26.37       27.74      6.09 o 
   3  18   4       21.57       23.94      5.72 o 
   1  19   4        7.85        5.84      4.04 o 
   2  19   4        1.30        1.67      3.65 o 
   3  19   4       37.65       31.61      6.63 o 
   0  20   4       36.64       44.84      8.35 o 
   1  20   4        9.21       10.08      4.39 o 
   2   0   5       37.93       39.55      4.10 o 
   4   0   5       28.81       19.96      4.79 o 
   6   0   5        4.52        5.07      5.27 o 
   0   1   5       63.43       66.38      4.02 o 
   1   1   5      109.37      113.62      4.45 o 
   2   1   5       54.72       53.98      3.15 o 
   3   1   5       16.39       14.25      2.87 o 
   4   1   5       34.06       31.97      3.91 o 
   5   1   5      213.87      188.78     11.77 o 
   6   1   5        4.53        3.95      3.63 o 
   7   1   5       38.70       44.51      6.04 o 
   1   2   5      207.88      210.97      5.88 o 
   2   2   5       54.99       57.45      3.53 o 
   3   2   5       26.15       29.02      3.49 o 
   4   2   5      103.38      107.39      5.88 o 
   5   2   5       19.77       26.95      4.51 o 
   6   2   5        8.40       11.30      3.96 o 
   7   2   5       22.70       16.45      4.55 o 
   0   3   5      497.87      495.94     12.65 o 
   1   3   5      252.53      253.60      7.65 o 
   2   3   5      125.58      136.49      5.01 o 
   3   3   5       44.76       39.90      4.03 o 
   4   3   5       46.48       46.22      4.83 o 
   5   3   5        1.18        2.74      2.72 o 
   6   3   5       30.93       31.46      5.26 o 
   7   3   5       37.71       39.79      6.31 o 
   1   4   5        3.84        2.53      1.86 o 
   2   4   5      470.74      470.72     10.44 o 
   3   4   5       80.52       77.61      4.71 o 
   4   4   5        8.49       13.03      3.29 o 
   5   4   5       70.28       65.40      5.24 o 
   6   4   5       39.50       34.00      6.34 o 
   7   4   5       23.02       24.04      5.43 o 
   0   5   5      809.92      810.08     19.36 o 
   1   5   5       54.69       52.11      4.37 o 
   2   5   5       36.64       34.91      3.77 o 
   3   5   5       43.68       36.85      4.02 o 
   4   5   5      219.69      218.79      9.38 o 
   5   5   5        6.73        6.16      2.86 o 
   6   5   5       32.73       29.75      5.27 o 
   7   5   5       19.05       21.58      5.07 o 
   1   6   5       10.15       12.47      3.03 o 
   2   6   5       14.07       17.48      3.96 o 
   3   6   5       91.85       83.76      5.22 o 
   4   6   5      139.75      134.40      7.05 o 
   5   6   5      114.03      123.04      7.18 o 
   6   6   5        0.29        2.09      3.11 o 
   0   7   5      269.68      267.87     14.57 o 
   1   7   5      220.72      221.98      8.73 o 
   2   7   5      181.09      168.51      8.93 o 
   3   7   5       35.96       31.20      4.28 o 
   4   7   5       43.37       37.36      4.80 o 
   5   7   5        5.96        5.57      2.82 o 
   6   7   5       36.35       40.05      5.25 o 
   1   8   5       24.02       23.52      3.91 o 
   2   8   5      165.89      160.35      7.85 o 
   3   8   5      183.62      178.37      8.59 o 
   4   8   5       21.64       14.96      3.40 o 
   5   8   5        8.58       10.19      3.16 o 
   6   8   5        5.33        6.00      3.31 o 
   0   9   5      167.77      166.43     18.19 o 
   1   9   5      200.36      206.16      7.63 o 
   2   9   5      293.97      270.39     10.17 o 
   3   9   5      171.15      180.49      8.76 o 
   4   9   5       51.34       49.25      5.20 o 
   5   9   5       81.17       86.39      6.35 o 
   6   9   5       15.72       20.74      4.48 o 
   1  10   5      114.20      117.61      6.01 o 
   2  10   5       20.85       19.60      3.92 o 
   3  10   5       78.92       79.27      6.27 o 
   4  10   5        5.55        3.92      2.74 o 
   5  10   5       36.92       35.16      5.07 o 
   6  10   5       25.58       24.46      5.24 o 
   0  11   5      502.14      527.51     21.91 o 
   1  11   5      342.35      336.35      9.95 o 
   2  11   5       69.67       70.27      5.80 o 
   3  11   5       45.51       50.30      5.46 o 
   4  11   5        9.90        9.54      3.50 o 
   5  11   5       68.81       73.26      6.15 o 
   1  12   5       96.49      103.66      5.96 o 
   2  12   5       11.05       14.48      3.70 o 
   3  12   5       74.52       80.51      6.56 o 
   4  12   5        4.02        2.97      3.01 o 
   5  12   5        3.05        5.23      2.96 o 
   0  13   5        8.09        4.98      3.96 o 
   1  13   5       19.52       22.47      4.21 o 
   2  13   5       77.17       79.76      6.44 o 
   3  13   5       16.22       11.91      3.71 o 
   4  13   5       27.62       27.57      5.16 o 
   5  13   5        7.64        7.12      3.46 o 
   1  14   5       35.40       36.03      6.38 o 
   2  14   5       13.88       12.85      3.83 o 
   3  14   5        0.08        0.74      2.84 o 
   4  14   5        3.27        6.98      3.65 o 
   0  15   5      160.05      155.98     12.09 o 
   1  15   5       20.57       18.22      4.99 o 
   2  15   5       80.62       77.64      7.66 o 
   3  15   5       10.70       11.98      4.01 o 
   4  15   5        2.76        3.36      3.42 o 
   1  16   5        3.35        3.29      3.59 o 
   2  16   5        9.47        9.34      4.20 o 
   3  16   5       25.31       28.29      5.37 o 
   0  17   5      111.73       95.21      9.57 o 
   1  17   5       28.03       26.04      5.97 o 
   2  17   5        9.48       12.36      4.85 o 
   3  17   5        4.98        4.05      3.95 o 
   1  18   5        7.60        8.23      4.37 o 
   2  18   5       25.16       31.17      6.64 o 
   0   0   6      249.84      245.28     19.78 o 
   2   0   6       10.59        7.28      3.36 o 
   4   0   6        0.39        2.64      3.06 o 
   6   0   6       87.78      106.06     17.31 o 
   1   1   6       88.72       89.40      4.66 o 
   2   1   6       13.97       12.62      2.69 o 
   3   1   6       90.39       97.20      6.18 o 
   4   1   6        6.74       10.21      3.28 o 
   5   1   6        6.02        4.72      4.35 o 
   6   1   6       37.29       37.26      8.02 o 
   0   2   6       20.53       23.06      4.17 o 
   1   2   6       43.94       48.66      3.79 o 
   2   2   6       10.42       10.37      2.60 o 
   3   2   6       39.58       40.18      4.60 o 
   4   2   6       80.51       72.92      6.57 o 
   5   2   6       16.65       11.14      4.97 o 
   6   2   6       11.12       12.63      4.71 o 
   1   3   6        2.40        4.14      1.93 o 
   2   3   6        8.14        7.11      2.30 o 
   3   3   6       58.78       59.63      5.15 o 
   4   3   6        2.97        0.81      2.95 o 
   5   3   6        3.93        1.80      3.80 o 
   6   3   6       33.25       37.27      7.12 o 
   0   4   6      396.31      395.24     12.71 o 
   1   4   6       11.19        9.72      2.65 o 
   2   4   6      212.60      189.56      7.81 o 
   3   4   6      116.12      119.53      6.46 o 
   4   4   6       13.73        8.37      3.53 o 
   5   4   6        0.88        2.70      3.28 o 
   6   4   6        1.39        2.22      3.65 o 
   1   5   6       19.42       17.98      3.29 o 
   2   5   6        9.28       11.08      3.19 o 
   3   5   6       71.81       73.94      5.31 o 
   4   5   6       44.57       44.30      5.59 o 
   5   5   6        0.35       -0.97      2.58 o 
   6   5   6        0.21        6.70      3.80 o 
   0   6   6      841.07      874.83     22.39 o 
   1   6   6      262.83      261.39      9.71 o 
   2   6   6        6.33       10.11      3.20 o 
   3   6   6      267.45      261.05      9.53 o 
   4   6   6       15.95       13.08      3.50 o 
   5   6   6       34.22       40.18      5.30 o 
   1   7   6        1.30        0.00      2.15 o 
   2   7   6       25.63       22.36      4.25 o 
   3   7   6       16.85       18.95      4.27 o 
   4   7   6        2.06        1.15      2.42 o 
   5   7   6        8.76        8.22      3.27 o 
   0   8   6      885.87      913.11     23.79 o 
   1   8   6       98.06       99.64      7.55 o 
   2   8   6       19.70       15.23      4.29 o 
   3   8   6       15.66       15.22      3.54 o 
   4   8   6       38.23       42.78      5.31 o 
   5   8   6       31.80       27.72      4.86 o 
   1   9   6        9.10        7.45      3.62 o 
   2   9   6       26.97       29.69      4.91 o 
   3   9   6       42.64       37.88      5.11 o 
   4   9   6       31.36       31.14      4.92 o 
   5   9   6        5.27        6.83      3.20 o 
   0  10   6       16.74       17.10      4.99 o 
   1  10   6        7.66       10.67      3.42 o 
   2  10   6      139.00      132.44      8.01 o 
   3  10   6       23.24       29.36      5.13 o 
   4  10   6       21.33       24.10      4.63 o 
   5  10   6       31.89       38.84      5.62 o 
   1  11   6        8.70        6.57      3.47 o 
   2  11   6       69.11       74.67      6.46 o 
   3  11   6       75.56       70.84      6.49 o 
   4  11   6       20.78       22.41      4.61 o 
   0  12   6      111.61      107.54      9.50 o 
   1  12   6        3.36        3.11      3.12 o 
   2  12   6        3.20        0.74      2.74 o 
   3  12   6       50.08       53.24      6.38 o 
   4  12   6        3.04        3.46      3.12 o 
   1  13   6       43.82       38.80      6.43 o 
   2  13   6        9.84       10.04      4.22 o 
   3  13   6       46.69       51.95      6.43 o 
   0  14   6        6.45        6.53      4.36 o 
   1  14   6       35.14       33.86      6.39 o 
   2  14   6       17.13       16.83      4.97 o 
   3  14   6        1.18        5.25      3.44 o 
   1  15   6       36.22       40.36      7.03 o 
   2  15   6       33.35       36.42      6.90 o 
   0  16   6        5.94        6.38      5.85 o 
   1  16   6       18.17       22.36      5.75 o 
   2   0   7       43.08       51.22      8.33 o 
   4   0   7       11.96        3.05      6.81 o 
   0   1   7        2.09        3.04      2.63 o 
   1   1   7       51.13       56.40      4.38 o 
   2   1   7       53.70       51.69      7.12 o 
   3   1   7       12.71       13.47      4.14 o 
   4   1   7        4.67        2.71      3.91 o 
   5   1   7        3.82        4.67      5.42 o 
   1   2   7        6.42       11.85      2.71 o 
   2   2   7        4.39        5.65      2.89 o 
   3   2   7        8.42        4.30      3.02 o 
   4   2   7       15.78       15.04      5.38 o 
   0   3   7      368.64      346.36     28.66 o 
   1   3   7       53.28       51.89      4.67 o 
   2   3   7       52.07       56.61      5.74 o 
   3   3   7        4.04        7.86      3.48 o 
   4   3   7       92.36       93.09      9.47 o 
   1   4   7       40.11       37.78      5.32 o 
   2   4   7       51.28       52.18      5.61 o 
   3   4   7       73.48       76.82      6.52 o 
   4   4   7       15.25       16.08      4.12 o 
   0   5   7      110.19      112.70      7.75 o 
   1   5   7       16.11       13.85      3.01 o 
   2   5   7      118.42      119.60      6.35 o 
   3   5   7        3.95        5.65      3.11 o 
   4   5   7       31.06       26.75      5.18 o 
   1   6   7       34.93       38.00      4.72 o 
   2   6   7       20.60       26.11      4.25 o 
   3   6   7        8.42        8.72      3.52 o 
   4   6   7       17.90       20.06      4.65 o 
   0   7   7      204.49      200.09     13.80 o 
   1   7   7       30.28       29.65      4.59 o 
   2   7   7        1.11       -0.07      2.64 o 
   3   7   7       41.40       43.17      6.19 o 
   4   7   7       16.56       16.05      4.14 o 
   1   8   7       14.51       15.23      3.67 o 
   2   8   7       13.00        9.04      3.53 o 
   3   8   7       65.38       69.17      6.04 o 
   4   8   7       36.53       40.76      6.30 o 
   0   9   7       14.40       12.25      4.86 o 
   1   9   7       23.36       26.84      4.94 o 
   2   9   7       28.13       28.12      4.71 o 
   3   9   7       10.28       12.92      3.75 o 
   1  10   7       34.41       43.76      6.22 o 
   2  10   7       53.53       57.80      5.67 o 
   3  10   7       28.87       30.67      5.13 o 
   0  11   7        6.42       11.03      6.01 o 
   1  11   7        5.17        9.45      3.61 o 
   2  11   7        9.51       12.14      4.44 o 
   1  12   7       11.18       16.15      4.32 o 
   2  12   7        0.83        0.29      3.43 o 
   0  13   7       10.95       12.92      7.22 o 
   0   0   8      111.63       99.12     12.19 o 
   2   0   8       14.15       18.07      7.04 o 
   1   1   8       16.14       15.86      3.81 o 
   2   1   8        1.33        0.94      2.82 o 
   0   2   8        3.82        2.69      3.39 o 
   1   2   8       13.52        9.62      3.56 o 
   2   2   8       11.64       12.64      4.00 o 
   1   3   8        9.66       11.03      3.70 o 
   2   3   8        8.94        9.73      3.67 o 
   0   4   8       10.40       14.94      6.12 o 
   1   4   8        2.65        2.12      2.60 o 
   2   4   8        6.89        9.07      3.66 o 
   1   5   8       12.41       11.07      3.37 o 
   2   5   8       24.20       28.78      5.48 o 
   0   6   8        4.21        7.22      5.50 o 
   1   6   8        3.11        0.55      2.75 o 
   1   7   8       20.79       19.32      4.59 o 
                                                 
